# Supplementary material for: Bis(4-amino-3,5-di-2-pyridyl-4H-1,2,4-triazole)diaquanickel(II) bis(perchlorate)
Source: Acta Crystallogr Sect E Struct Rep Online. 2009 Apr 10;65(Pt 5):m511–2. doi: 10.1107/S1600536809012598 (PMC2977572; doi:10.1107/S1600536809012598)
Supplement: Supplementary file 1 [file e-65-0m511-sup1.cif]

##############################################################################
###                                                                        ###
###        Electronic paper (Acta Crystallographica Section E)             ###
###                                                                        ###
##############################################################################
#                                                                            #
# This CIF contains the data in a paper accepted for publication in Acta     #
# Crystallographica Section E. It conforms to the requirements of Notes      #
# for Authors for Section E, and has been peer reviewed under the auspices   #
# of the IUCr Commission on Journals.                                        #
#                                                                            #
# Full details of the Crystallographic Information File format               #
# are given in the paper "The Crystallographic Information File (CIF):       #
# a New Standard Archive File for Crystallography" by S. R. Hall, F. H.      #
# Allen and I. D. Brown [Acta Cryst. (1991), A47, 655-685].                  #
#                                                                            #
# The current version of the core CIF dictionary is obtainable from          #
# ftp://ftp.iucr.org/pub/cif_core.dic. The current version number is 2.4.    #
#                                                                            #
# Software is freely available for graphical display of the structure(s) in  #
# this CIF.  For information consult the CIF home page http://www.iucr.org/  #
# cif/home.html                                                              #
#                                                                            #
# This file may be used for bona fide research purposes within the           #
# scientific community so long as proper attribution is given to the journal # 
# article from which it was obtained.                                        #
#                                                                            #
##############################################################################
                                             
data_I
_audit_creation_method     SHELXL-97
_chemical_name_systematic
;
Bis(4-amino-3,5-di-2-pyridyl-4<i>H</i>-1,2,4-triazole)diaquanickel(II)
bis(perchlorate)
;
_chemical_name_common     ?
_chemical_formula_moiety     'C24 H24 N12 Ni O2, 2(Cl O4)'
_chemical_formula_sum     'C24 H24 Cl2 N12 Ni O10'
_chemical_formula_iupac     '[Ni (C12 H10 N6)2 (H2 O)2] (Cl O4)2'
_chemical_formula_weight     770.16
_chemical_melting_point     ?
_symmetry_cell_setting     Monoclinic
_symmetry_space_group_name_H-M     'P 21/n'
_symmetry_space_group_name_Hall     '-P 2yn'
loop_
    _symmetry_equiv_pos_as_xyz
    'x, y, z'
    '-x+1/2, y+1/2, -z+1/2'
    '-x, -y, -z'
    'x-1/2, -y-1/2, z-1/2'
_cell_length_a     9.9219(15)
_cell_length_b     14.359(2)
_cell_length_c     10.9220(18)
_cell_angle_alpha     90.00
_cell_angle_beta     100.560(3)
_cell_angle_gamma     90.00
_cell_volume     1529.7(4)
_cell_formula_units_Z     2
_cell_measurement_reflns_used     2386
_cell_measurement_theta_min     2.37
_cell_measurement_theta_max     24.49
_cell_measurement_temperature     296(2)
_exptl_crystal_description     'Block'
_exptl_crystal_colour     'Pale green'
_exptl_crystal_size_max     0.20
_exptl_crystal_size_mid     0.18
_exptl_crystal_size_min     0.16
_exptl_crystal_density_diffrn     1.672
_exptl_crystal_density_meas     ?
_exptl_crystal_density_method     'not measured'
_exptl_crystal_F_000     788
_exptl_absorpt_coefficient_mu     0.886
_exptl_absorpt_correction_type     multi-scan
_exptl_absorpt_process_details     '(SADABS; Bruker, 2001)'
_exptl_absorpt_correction_T_min     0.840188
_exptl_absorpt_correction_T_max     0.870000
_exptl_special_details
;
;
_diffrn_ambient_temperature     296(2)
_diffrn_radiation_type     MoK\a
_diffrn_radiation_wavelength     0.71073
_diffrn_radiation_source     'fine-focus sealed tube'
_diffrn_radiation_monochromator     graphite
_diffrn_measurement_device_type     'Bruker SMART CCD area-detector'
_diffrn_measurement_method     'phi and omega scans'
_diffrn_detector_area_resol_mean     ?
_diffrn_reflns_number     7639
_diffrn_reflns_av_R_equivalents     0.0283
_diffrn_reflns_av_sigmaI/netI     0.0326
_diffrn_reflns_theta_min     2.37
_diffrn_reflns_theta_max     25.03
_diffrn_reflns_theta_full     25.03
_diffrn_measured_fraction_theta_max     0.996
_diffrn_measured_fraction_theta_full     0.996
_diffrn_reflns_limit_h_min     -10
_diffrn_reflns_limit_h_max     11
_diffrn_reflns_limit_k_min     -17
_diffrn_reflns_limit_k_max     16
_diffrn_reflns_limit_l_min     -11
_diffrn_reflns_limit_l_max     13
_diffrn_standards_number     ?
_diffrn_standards_interval_count     ?
_diffrn_standards_interval_time     ?
_diffrn_standards_decay_%     ?
_refine_special_details
;
Refinement of <i>F</i>^2^ against ALL reflections. The weighted <i>R</i>-factor
<i>wR</i> and goodness of fit <i>S</i> are based on <i>F</i>^2^, conventional
<i>R</i>-factors <i>R</i> are based on <i>F</i>, with <i>F</i> set to zero for
negative <i>F</i>^2^. The threshold expression of <i>F</i>^2^ >
\s(<i>F</i>^2^) is used only for calculating <i>R</i>-factors(gt) <i>etc</i>.
and is not relevant to the choice of reflections for refinement.
<i>R</i>-factors based on <i>F</i>^2^ are statistically about twice as large
as those based on <i>F</i>, and <i>R</i>- factors based on ALL data will be
even larger.
;
_reflns_number_total     2686
_reflns_number_gt     2171
_reflns_threshold_expression     I>2\s(I)
_refine_ls_structure_factor_coef     Fsqd
_refine_ls_matrix_type     full
_refine_ls_R_factor_all     0.0635
_refine_ls_R_factor_gt     0.0513
_refine_ls_wR_factor_gt     0.1433
_refine_ls_wR_factor_ref     0.1535
_refine_ls_goodness_of_fit_ref     1.069
_refine_ls_restrained_S_all     1.069
_refine_ls_number_reflns     2686
_refine_ls_number_parameters     223
_refine_ls_number_restraints     0
_refine_ls_hydrogen_treatment     constr
_refine_ls_weighting_scheme     calc
_refine_ls_weighting_details
         'calc w=1/[\s^2^(Fo^2^)+(0.0900P)^2^+1.5989P] where P=(Fo^2^+2Fc^2^)/3'
_atom_sites_solution_hydrogens     geom
_atom_sites_solution_primary     direct
_atom_sites_solution_secondary     difmap
_refine_ls_shift/su_max     0.000
_refine_ls_shift/su_mean     0.000
_refine_diff_density_max     1.118
_refine_diff_density_min     -0.403
_refine_ls_extinction_method     none
_refine_ls_extinction_coef     ?
loop_
    _atom_type_symbol
    _atom_type_description
    _atom_type_scat_dispersion_real
    _atom_type_scat_dispersion_imag
    _atom_type_scat_source
    'C' 'C' 0.0033 0.0016
                         'International Tables Vol C Tables 4.2.6.8 and 6.1.1.4'
    'H' 'H' 0.0000 0.0000
                         'International Tables Vol C Tables 4.2.6.8 and 6.1.1.4'
    'N' 'N' 0.0061 0.0033
                         'International Tables Vol C Tables 4.2.6.8 and 6.1.1.4'
    'O' 'O' 0.0106 0.0060
                         'International Tables Vol C Tables 4.2.6.8 and 6.1.1.4'
    'Cl' 'Cl' 0.1484 0.1585
                         'International Tables Vol C Tables 4.2.6.8 and 6.1.1.4'
    'Ni' 'Ni' 0.3393 1.1124
                         'International Tables Vol C Tables 4.2.6.8 and 6.1.1.4'
_computing_data_collection     'APEX2 (Bruker, 2003)'
_computing_cell_refinement     'SAINT (Bruker, 2001)'
_computing_data_reduction     'SAINT (Bruker, 2001)'
_computing_structure_solution     'SHELXS97 (Sheldrick, 2008)'
_computing_structure_refinement     'SHELXL97 (Sheldrick, 2008)'
_computing_molecular_graphics     'DIAMOND (Brandenburg & Berndt, 1999)'
_computing_publication_material
                             'SHELXTL (Sheldrick, 2008) and PLATON (Spek, 2009)'
loop_
    _atom_site_type_symbol
    _atom_site_label
    _atom_site_fract_x
    _atom_site_fract_y
    _atom_site_fract_z
    _atom_site_U_iso_or_equiv
    _atom_site_adp_type
    _atom_site_calc_flag
    _atom_site_refinement_flags
    _atom_site_occupancy
    _atom_site_disorder_assembly
    _atom_site_disorder_group
    Ni Ni1 0.5000 0.0000 0.5000 0.0297(2) Uani d S 1 . .
    Cl Cl1 0.37983(11) 0.36054(8) 0.32882(10) 0.0472(3) Uani d . 1 . .
    O O1 0.5877(3) 0.12860(19) 0.5625(3) 0.0416(7) Uani d . 1 . .
    H H1A 0.6502 0.1302 0.6271 0.062 Uiso d R 1 . .
    H H1B 0.5281 0.1717 0.5556 0.062 Uiso d R 1 . .
    O O2 0.4370(5) 0.2802(3) 0.3892(4) 0.0890(14) Uani d . 1 . .
    O O3 0.4030(7) 0.3637(7) 0.2091(6) 0.184(4) Uani d . 1 . .
    O O4 0.2372(5) 0.3650(5) 0.3186(6) 0.130(2) Uani d . 1 . .
    O O5 0.4382(8) 0.4351(3) 0.3942(8) 0.203(5) Uani d . 1 . .
    N N1 0.5588(3) 0.0213(2) 0.3259(3) 0.0330(7) Uani d . 1 . .
    N N2 0.3327(3) 0.0682(2) 0.4056(3) 0.0328(7) Uani d . 1 . .
    N N3 0.2087(3) 0.0979(2) 0.4288(3) 0.0365(7) Uani d . 1 . .
    N N4 0.2168(3) 0.1192(2) 0.2312(3) 0.0318(7) Uani d . 1 . .
    N N5 0.1787(4) 0.1333(3) 0.1001(3) 0.0424(8) Uani d . 1 . .
    H H5A 0.1399 0.0796 0.0693 0.064 Uiso d R 1 . .
    H H5B 0.1170 0.1795 0.0974 0.064 Uiso d R 1 . .
    N N6 -0.0420(3) 0.2165(3) 0.2012(3) 0.0440(8) Uani d . 1 . .
    C C1 0.6805(4) 0.0015(3) 0.2978(4) 0.0396(9) Uani d . 1 . .
    H H1 0.7459 -0.0283 0.3566 0.047 Uiso calc R 1 . .
    C C2 0.7126(4) 0.0244(3) 0.1820(4) 0.0456(10) Uani d . 1 . .
    H H2 0.7975 0.0085 0.1635 0.055 Uiso calc R 1 . .
    C C3 0.6174(5) 0.0706(3) 0.0954(4) 0.0468(11) Uani d . 1 . .
    H H3 0.6380 0.0884 0.0190 0.056 Uiso calc R 1 . .
    C C4 0.4893(4) 0.0901(3) 0.1251(4) 0.0414(10) Uani d . 1 . .
    H H4 0.4221 0.1200 0.0681 0.050 Uiso calc R 1 . .
    C C5 0.4640(4) 0.0642(2) 0.2404(3) 0.0324(8) Uani d . 1 . .
    C C6 0.3373(4) 0.0829(2) 0.2869(3) 0.0305(8) Uani d . 1 . .
    C C7 0.1398(4) 0.1292(3) 0.3220(4) 0.0332(8) Uani d . 1 . .
    C C8 0.0045(4) 0.1734(3) 0.3089(4) 0.0353(9) Uani d . 1 . .
    C C9 -0.1653(5) 0.2580(3) 0.1895(5) 0.0524(11) Uani d . 1 . .
    H H9 -0.2008 0.2869 0.1142 0.063 Uiso calc R 1 . .
    C C10 -0.2413(5) 0.2603(3) 0.2819(5) 0.0542(12) Uani d . 1 . .
    H H10 -0.3253 0.2908 0.2703 0.065 Uiso calc R 1 . .
    C C11 -0.1904(5) 0.2166(3) 0.3918(5) 0.0563(12) Uani d . 1 . .
    H H11 -0.2397 0.2174 0.4565 0.068 Uiso calc R 1 . .
    C C12 -0.0655(4) 0.1712(3) 0.4068(4) 0.0472(11) Uani d . 1 . .
    H H12 -0.0301 0.1402 0.4804 0.057 Uiso calc R 1 . .
loop_
    _atom_site_aniso_label
    _atom_site_aniso_U_11
    _atom_site_aniso_U_22
    _atom_site_aniso_U_33
    _atom_site_aniso_U_12
    _atom_site_aniso_U_13
    _atom_site_aniso_U_23
    Ni1 0.0277(4) 0.0354(4) 0.0254(4) 0.0013(3) 0.0039(3) 0.0021(3)
    Cl1 0.0438(6) 0.0497(6) 0.0437(6) 0.0050(5) -0.0036(5) 0.0001(5)
    O1 0.0389(16) 0.0406(15) 0.0433(17) -0.0022(12) 0.0021(13) 0.0004(12)
    O2 0.108(3) 0.058(2) 0.087(3) 0.013(2) -0.018(3) 0.014(2)
    O3 0.150(6) 0.339(11) 0.077(4) 0.078(6) 0.055(4) 0.074(5)
    O4 0.061(3) 0.203(6) 0.129(5) 0.035(3) 0.028(3) 0.020(4)
    O5 0.230(8) 0.055(3) 0.247(8) 0.012(4) -0.159(7) -0.024(4)
    N1 0.0329(17) 0.0362(16) 0.0301(17) 0.0002(13) 0.0064(14) -0.0015(13)
    N2 0.0325(17) 0.0390(17) 0.0269(16) 0.0028(13) 0.0051(13) 0.0010(13)
    N3 0.0338(18) 0.0441(18) 0.0308(17) 0.0025(14) 0.0038(14) 0.0006(14)
    N4 0.0336(17) 0.0352(16) 0.0256(16) 0.0004(13) 0.0029(13) 0.0006(13)
    N5 0.044(2) 0.055(2) 0.0268(17) 0.0075(16) 0.0039(15) 0.0078(15)
    N6 0.0336(18) 0.056(2) 0.042(2) 0.0059(16) 0.0061(15) 0.0106(17)
    C1 0.033(2) 0.036(2) 0.048(2) 0.0017(16) 0.0034(18) -0.0033(18)
    C2 0.036(2) 0.055(3) 0.049(3) -0.0033(19) 0.016(2) -0.010(2)
    C3 0.053(3) 0.056(3) 0.036(2) -0.006(2) 0.020(2) -0.002(2)
    C4 0.044(2) 0.050(2) 0.031(2) 0.0007(19) 0.0095(18) 0.0035(18)
    C5 0.036(2) 0.0314(19) 0.0306(19) -0.0021(15) 0.0085(16) -0.0006(15)
    C6 0.033(2) 0.0306(18) 0.0283(19) -0.0012(15) 0.0056(16) 0.0000(15)
    C7 0.031(2) 0.0362(19) 0.031(2) -0.0004(15) 0.0037(16) -0.0015(16)
    C8 0.0298(19) 0.037(2) 0.039(2) -0.0018(16) 0.0063(16) -0.0005(17)
    C9 0.041(2) 0.053(3) 0.061(3) 0.009(2) 0.004(2) 0.014(2)
    C10 0.038(2) 0.049(3) 0.077(4) 0.009(2) 0.015(2) 0.002(2)
    C11 0.045(3) 0.065(3) 0.066(3) 0.001(2) 0.029(2) -0.006(3)
    C12 0.043(2) 0.059(3) 0.042(2) 0.002(2) 0.012(2) 0.003(2)
_geom_special_details
;
All e.s.d.'s (except the e.s.d. in the dihedral angle between two l.s. planes)
are estimated using the full covariance matrix. The cell e.s.d.'s are taken
into account individually in the estimation of e.s.d.'s in distances, angles
and torsion angles; correlations between e.s.d.'s in cell parameters are only
used when they are defined by crystal symmetry. An approximate (isotropic)
treatment of cell e.s.d.'s is used for estimating e.s.d.'s involving l.s.
planes.
;
loop_
    _geom_bond_atom_site_label_1
    _geom_bond_atom_site_label_2
    _geom_bond_site_symmetry_2
    _geom_bond_distance
    _geom_bond_publ_flag
    Ni1 N2 3_656 2.037(3) ?
    Ni1 N2 . 2.037(3) ?
    Ni1 O1 . 2.101(3) ?
    Ni1 O1 3_656 2.101(3) ?
    Ni1 N1 . 2.111(3) ?
    Ni1 N1 3_656 2.111(3) ?
    Cl1 O5 . 1.357(5) ?
    Cl1 O3 . 1.369(6) ?
    Cl1 O2 . 1.396(4) ?
    Cl1 O4 . 1.401(5) ?
    O1 H1A . 0.8499 ?
    O1 H1B . 0.8500 ?
    N1 C1 . 1.330(5) ?
    N1 C5 . 1.348(5) ?
    N2 C6 . 1.323(5) ?
    N2 N3 . 1.369(4) ?
    N3 C7 . 1.318(5) ?
    N4 C6 . 1.343(5) ?
    N4 C7 . 1.366(5) ?
    N4 N5 . 1.426(4) ?
    N5 H5A . 0.9000 ?
    N5 H5B . 0.9000 ?
    N6 C8 . 1.334(5) ?
    N6 C9 . 1.346(5) ?
    C1 C2 . 1.399(6) ?
    C1 H1 . 0.9300 ?
    C2 C3 . 1.378(7) ?
    C2 H2 . 0.9300 ?
    C3 C4 . 1.397(6) ?
    C3 H3 . 0.9300 ?
    C4 C5 . 1.379(5) ?
    C4 H4 . 0.9300 ?
    C5 C6 . 1.465(5) ?
    C7 C8 . 1.468(5) ?
    C8 C12 . 1.378(6) ?
    C9 C10 . 1.367(7) ?
    C9 H9 . 0.9300 ?
    C10 C11 . 1.367(7) ?
    C10 H10 . 0.9300 ?
    C11 C12 . 1.383(6) ?
    C11 H11 . 0.9300 ?
    C12 H12 . 0.9300 ?
loop_
    _geom_angle_atom_site_label_1
    _geom_angle_atom_site_label_2
    _geom_angle_atom_site_label_3
    _geom_angle_site_symmetry_1
    _geom_angle_site_symmetry_3
    _geom_angle
    _geom_angle_publ_flag
    N2 Ni1 N2 3_656 . 180.00(16) ?
    N2 Ni1 O1 3_656 . 90.42(11) ?
    N2 Ni1 O1 . . 89.58(11) ?
    N2 Ni1 O1 3_656 3_656 89.58(11) ?
    N2 Ni1 O1 . 3_656 90.42(11) ?
    O1 Ni1 O1 . 3_656 180.00(7) ?
    N2 Ni1 N1 3_656 . 101.04(12) ?
    N2 Ni1 N1 . . 78.96(12) ?
    O1 Ni1 N1 . . 89.94(11) ?
    O1 Ni1 N1 3_656 . 90.06(11) ?
    N2 Ni1 N1 3_656 3_656 78.96(12) ?
    N2 Ni1 N1 . 3_656 101.04(12) ?
    O1 Ni1 N1 . 3_656 90.06(11) ?
    O1 Ni1 N1 3_656 3_656 89.94(11) ?
    N1 Ni1 N1 . 3_656 180.0000(10)
                                 ?
    O5 Cl1 O3 . . 110.3(6) ?
    O5 Cl1 O2 . . 107.8(3) ?
    O3 Cl1 O2 . . 110.8(4) ?
    O5 Cl1 O4 . . 109.5(5) ?
    O3 Cl1 O4 . . 105.5(4) ?
    O2 Cl1 O4 . . 113.1(4) ?
    Ni1 O1 H1A . . 119.3 ?
    Ni1 O1 H1B . . 111.7 ?
    H1A O1 H1B . . 116.3 ?
    C1 N1 C5 . . 119.0(4) ?
    C1 N1 Ni1 . . 126.2(3) ?
    C5 N1 Ni1 . . 114.7(2) ?
    C6 N2 N3 . . 109.0(3) ?
    C6 N2 Ni1 . . 113.7(2) ?
    N3 N2 Ni1 . . 137.1(2) ?
    C7 N3 N2 . . 106.3(3) ?
    C6 N4 C7 . . 106.4(3) ?
    C6 N4 N5 . . 124.0(3) ?
    C7 N4 N5 . . 129.3(3) ?
    N4 N5 H5A . . 105.7 ?
    N4 N5 H5B . . 101.1 ?
    H5A N5 H5B . . 112.2 ?
    C8 N6 C9 . . 116.8(4) ?
    N1 C1 C2 . . 121.7(4) ?
    N1 C1 H1 . . 119.1 ?
    C2 C1 H1 . . 119.1 ?
    C3 C2 C1 . . 119.5(4) ?
    C3 C2 H2 . . 120.2 ?
    C1 C2 H2 . . 120.2 ?
    C2 C3 C4 . . 118.4(4) ?
    C2 C3 H3 . . 120.8 ?
    C4 C3 H3 . . 120.8 ?
    C5 C4 C3 . . 118.9(4) ?
    C5 C4 H4 . . 120.5 ?
    C3 C4 H4 . . 120.5 ?
    N1 C5 C4 . . 122.4(4) ?
    N1 C5 C6 . . 112.2(3) ?
    C4 C5 C6 . . 125.3(4) ?
    N2 C6 N4 . . 108.5(3) ?
    N2 C6 C5 . . 119.8(3) ?
    N4 C6 C5 . . 131.6(3) ?
    N3 C7 N4 . . 109.8(3) ?
    N3 C7 C8 . . 123.4(3) ?
    N4 C7 C8 . . 126.7(3) ?
    N6 C8 C12 . . 123.5(4) ?
    N6 C8 C7 . . 116.6(3) ?
    C12 C8 C7 . . 119.8(4) ?
    N6 C9 C10 . . 123.7(4) ?
    N6 C9 H9 . . 118.2 ?
    C10 C9 H9 . . 118.2 ?
    C9 C10 C11 . . 118.2(4) ?
    C9 C10 H10 . . 120.9 ?
    C11 C10 H10 . . 120.9 ?
    C10 C11 C12 . . 119.9(4) ?
    C10 C11 H11 . . 120.0 ?
    C12 C11 H11 . . 120.0 ?
    C8 C12 C11 . . 117.8(4) ?
    C8 C12 H12 . . 121.1 ?
    C11 C12 H12 . . 121.1 ?
loop_
    _geom_torsion_atom_site_label_1
    _geom_torsion_atom_site_label_2
    _geom_torsion_atom_site_label_3
    _geom_torsion_atom_site_label_4
    _geom_torsion_site_symmetry_1
    _geom_torsion_site_symmetry_2
    _geom_torsion_site_symmetry_3
    _geom_torsion_site_symmetry_4
    _geom_torsion
    _geom_torsion_publ_flag
    N2 Ni1 N1 C1 3_656 . . . -5.8(3) ?
    N2 Ni1 N1 C1 . . . . 174.2(3) ?
    O1 Ni1 N1 C1 . . . . 84.6(3) ?
    O1 Ni1 N1 C1 3_656 . . . -95.4(3) ?
    N2 Ni1 N1 C5 3_656 . . . 178.4(2) ?
    N2 Ni1 N1 C5 . . . . -1.6(2) ?
    O1 Ni1 N1 C5 . . . . -91.2(3) ?
    O1 Ni1 N1 C5 3_656 . . . 88.8(3) ?
    O1 Ni1 N2 C6 . . . . 95.9(3) ?
    O1 Ni1 N2 C6 3_656 . . . -84.1(3) ?
    N1 Ni1 N2 C6 . . . . 5.9(3) ?
    N1 Ni1 N2 C6 3_656 . . . -174.1(3) ?
    O1 Ni1 N2 N3 . . . . -90.3(4) ?
    O1 Ni1 N2 N3 3_656 . . . 89.7(4) ?
    N1 Ni1 N2 N3 . . . . 179.7(4) ?
    N1 Ni1 N2 N3 3_656 . . . -0.3(4) ?
    C6 N2 N3 C7 . . . . 0.8(4) ?
    Ni1 N2 N3 C7 . . . . -173.2(3) ?
    C5 N1 C1 C2 . . . . 0.2(6) ?
    Ni1 N1 C1 C2 . . . . -175.4(3) ?
    N1 C1 C2 C3 . . . . 1.6(6) ?
    C1 C2 C3 C4 . . . . -2.3(6) ?
    C2 C3 C4 C5 . . . . 1.4(6) ?
    C1 N1 C5 C4 . . . . -1.2(6) ?
    Ni1 N1 C5 C4 . . . . 174.9(3) ?
    C1 N1 C5 C6 . . . . -178.6(3) ?
    Ni1 N1 C5 C6 . . . . -2.6(4) ?
    C3 C4 C5 N1 . . . . 0.4(6) ?
    C3 C4 C5 C6 . . . . 177.5(4) ?
    N3 N2 C6 N4 . . . . -1.9(4) ?
    Ni1 N2 C6 N4 . . . . 173.7(2) ?
    N3 N2 C6 C5 . . . . 174.9(3) ?
    Ni1 N2 C6 C5 . . . . -9.6(4) ?
    C7 N4 C6 N2 . . . . 2.2(4) ?
    N5 N4 C6 N2 . . . . -172.0(3) ?
    C7 N4 C6 C5 . . . . -174.1(4) ?
    N5 N4 C6 C5 . . . . 11.8(6) ?
    N1 C5 C6 N2 . . . . 8.2(5) ?
    C4 C5 C6 N2 . . . . -169.2(4) ?
    N1 C5 C6 N4 . . . . -175.9(4) ?
    C4 C5 C6 N4 . . . . 6.7(7) ?
    N2 N3 C7 N4 . . . . 0.6(4) ?
    N2 N3 C7 C8 . . . . -175.7(3) ?
    C6 N4 C7 N3 . . . . -1.7(4) ?
    N5 N4 C7 N3 . . . . 172.1(3) ?
    C6 N4 C7 C8 . . . . 174.4(4) ?
    N5 N4 C7 C8 . . . . -11.8(6) ?
    C9 N6 C8 C12 . . . . -1.1(6) ?
    C9 N6 C8 C7 . . . . -179.2(4) ?
    N3 C7 C8 N6 . . . . 168.3(4) ?
    N4 C7 C8 N6 . . . . -7.3(6) ?
    N3 C7 C8 C12 . . . . -9.9(6) ?
    N4 C7 C8 C12 . . . . 174.5(4) ?
    C8 N6 C9 C10 . . . . 1.9(7) ?
    N6 C9 C10 C11 . . . . -1.1(7) ?
    C9 C10 C11 C12 . . . . -0.4(7) ?
    N6 C8 C12 C11 . . . . -0.3(7) ?
    C7 C8 C12 C11 . . . . 177.7(4) ?
    C10 C11 C12 C8 . . . . 1.1(7) ?
loop_
    _geom_hbond_atom_site_label_D
    _geom_hbond_atom_site_label_H
    _geom_hbond_atom_site_label_A
    _geom_hbond_site_symmetry_A
    _geom_hbond_distance_DH
    _geom_hbond_distance_HA
    _geom_hbond_distance_DA
    _geom_hbond_angle_DHA
    _geom_hbond_publ_flag
    O1 H1A O3 4_666 0.85 2.51 3.245(8) 146 y
    O1 H1A O4 4_666 0.85 2.11 2.918(7) 158 y
    O1 H1B O2 . 0.85 2.44 3.085(5) 134 y
    O1 H1B N6 4_666 0.85 2.45 3.100(5) 134 y
    N5 H5A O5 2_545 0.90 2.28 3.078(7) 148 y
    N5 H5B N6 . 0.90 2.17 2.886(5) 136 y
data_global
_journal_date_recd_electronic     2009-03-14
_journal_date_accepted     2009-04-03
_journal_name_full     'Acta Crystallographica, Section E'
_journal_year     2009
_journal_volume     65
_journal_issue      5
_journal_page_first     m511
_journal_page_last     m512
_journal_paper_category     QM
_journal_coeditor_code     HG2489
_publ_contact_author_name     'Chun-Fu Shao'
_publ_contact_author_address
;
College of Chemistry and Life Science,
Tianjin Normal University,
Tianjin 300387
People's Republic of China
;
_publ_contact_author_email     'switeric@hotmail.com'
_publ_section_title
;
Bis(4-amino-3,5-di-2-pyridyl-4<i>H</i>-1,2,4-triazole)diaquanickel(II)
bis(perchlorate)
;
loop_
    _publ_author_name
    _publ_author_address
    'Chun-Fu Shao'
;
College of Chemistry and Life Science,
Tianjin Normal University,
Tianjin 300387
People's Republic of China
;
    'Li-Chuan Geng'
;
College of Chemistry and Life Science,
Tianjin Normal University,
Tianjin 300387
People's Republic of China
;
