# Supplementary material for: Bis(4-amino-3,5-di-2-pyridyl-4H-1,2,4-triazole)diaquanickel(II) bis(perchlorate)
Source: Acta Crystallogr Sect E Struct Rep Online. 2009 Apr 10;65(Pt 5):m511–2. doi: 10.1107/S1600536809012598 (PMC2977572; doi:10.1107/S1600536809012598)
Supplement: Supplementary file 2 [file e-65-0m511-Isup2.hkl]

# 
# h,k,l, Fc-squared, Fo-squared, sigma(Fo-squared) and status flag 
# 
data_I
_shelx_title ' 080513B in P2(1)/n' 
_shelx_refln_list_code          4 
_shelx_F_calc_maximum      228.77 
_exptl_crystal_F_000       788.00 
_reflns_d_resolution_high  0.8399 
 
loop_ 
 _symmetry_equiv_pos_as_xyz 
 'x, y, z' 
 '-x+1/2, y+1/2, -z+1/2' 
 '-x, -y, -z' 
 'x-1/2, -y-1/2, z-1/2' 
 
_cell_length_a     9.9219 
_cell_length_b    14.3595 
_cell_length_c    10.9220 
_cell_angle_alpha  90.000 
_cell_angle_beta  100.560 
_cell_angle_gamma  90.000 
 
_shelx_F_squared_multiplier     1.000 
 
loop_ 
 _refln_index_h 
 _refln_index_k 
 _refln_index_l 
 _refln_F_squared_calc 
 _refln_F_squared_meas 
 _refln_F_squared_sigma 
 _refln_observed_status 
   2   0   0      985.49     1037.16     17.91 o 
   4   0   0      557.72      655.76     15.51 o 
   6   0   0     1062.62     1139.23     33.94 o 
   8   0   0      383.89      338.23     27.89 o 
  10   0   0      236.48      246.22     27.70 o 
   1   1   0     3536.86     3368.40     66.63 o 
   2   1   0     6889.75     7439.71     74.34 o 
   3   1   0     3089.42     3040.13     33.22 o 
   4   1   0     2044.04     1893.32     25.90 o 
   5   1   0     2788.09     2330.57     28.81 o 
   6   1   0       14.33        8.79      3.26 o 
   7   1   0      497.74      493.62     12.02 o 
   8   1   0      330.34      347.00     15.75 o 
   9   1   0        1.75       11.04     10.14 o 
  10   1   0        0.71       14.89     11.43 o 
  11   1   0      326.57      282.47     22.59 o 
   0   2   0     2676.17     3430.46     67.69 o 
   1   2   0      321.47      368.34      7.57 o 
   2   2   0     1575.60     1616.05     22.74 o 
   3   2   0    12340.41    12608.09    125.59 o 
   4   2   0     1105.10     1000.13     14.27 o 
   5   2   0      890.79      935.94     14.71 o 
   6   2   0     1599.96     1615.01     22.77 o 
   7   2   0     2344.27     2338.89     39.03 o 
   8   2   0      134.83      146.09     17.27 o 
   9   2   0        0.60        2.86      8.99 o 
  10   2   0      295.52      269.71     21.42 o 
  11   2   0       22.18       22.58     12.78 o 
   1   3   0    38350.87    37000.58    565.24 o 
   2   3   0     1527.69     1487.87     21.77 o 
   3   3   0       71.96       83.82      7.38 o 
   4   3   0      679.72      690.89     15.20 o 
   5   3   0     1989.98     2117.73     33.54 o 
   6   3   0      993.63      964.29     21.06 o 
   7   3   0      749.87      656.23     18.25 o 
   8   3   0      386.21      404.56     16.30 o 
   9   3   0      356.15      342.80     15.64 o 
  10   3   0        0.25       -3.30     11.00 o 
  11   3   0       38.39       22.62     13.31 o 
   0   4   0     3009.81     3962.92     58.69 o 
   1   4   0     2673.44     2826.02     30.53 o 
   2   4   0     2074.24     2104.47     21.44 o 
   3   4   0      248.21      246.04      8.38 o 
   4   4   0     6990.87     6446.80     81.19 o 
   5   4   0        9.00       11.01      4.56 o 
   6   4   0     1223.07     1122.58     23.58 o 
   7   4   0      362.38      317.21     13.28 o 
   8   4   0       80.48       77.40      9.12 o 
   9   4   0       10.39       -1.38      6.76 o 
  10   4   0        3.89       -1.43     10.89 o 
  11   4   0        0.04        3.89     12.64 o 
   1   5   0       31.55       32.43      2.92 o 
   2   5   0      636.86      749.50     10.03 o 
   3   5   0      140.25      174.90      6.09 o 
   4   5   0      723.32      686.65     15.82 o 
   5   5   0     1462.50     1465.74     27.00 o 
   6   5   0     1387.98     1461.38     28.18 o 
   7   5   0       49.42       68.13     10.62 o 
   8   5   0      249.14      257.00     13.68 o 
   9   5   0      626.77      577.34     20.27 o 
  10   5   0      109.38      113.05     20.63 o 
  11   5   0       10.04       14.98     12.40 o 
   0   6   0       63.99       76.00     14.05 o 
   1   6   0      318.99      391.34     12.71 o 
   2   6   0     2705.04     2489.90     28.86 o 
   3   6   0      322.88      302.05     11.97 o 
   4   6   0      408.19      404.55     12.25 o 
   5   6   0      392.29      478.26     14.49 o 
   6   6   0      148.78      106.56     11.46 o 
   7   6   0      966.74      909.20     23.21 o 
   8   6   0      387.48      395.37     16.59 o 
   9   6   0       55.00       49.22      9.34 o 
  10   6   0      343.90      319.24     17.18 o 
   1   7   0      483.47      524.08     10.15 o 
   2   7   0        6.62        4.68      2.30 o 
   3   7   0     5461.12     5235.25     56.07 o 
   4   7   0       28.53       25.72      5.61 o 
   5   7   0     1188.28     1177.46     24.47 o 
   6   7   0        2.41        4.22      5.58 o 
   7   7   0      298.68      287.48     13.92 o 
   8   7   0       63.39       45.52      8.88 o 
   9   7   0       14.05       34.51      9.07 o 
  10   7   0        0.03        5.26      6.32 o 
   0   8   0     6047.38     7311.54     89.54 o 
   1   8   0     1503.42     1397.10     17.95 o 
   2   8   0      219.65      244.37      7.22 o 
   3   8   0        1.95        3.11      2.66 o 
   4   8   0       61.26       41.34      7.36 o 
   5   8   0       33.05       41.22      6.73 o 
   6   8   0       21.60       18.46      6.41 o 
   7   8   0       42.34       41.23     13.67 o 
   8   8   0      390.10      322.37     15.95 o 
   9   8   0        2.28        8.25      7.78 o 
  10   8   0      189.67      183.92     12.18 o 
   1   9   0      685.82      626.99     21.41 o 
   2   9   0      115.32      172.14      8.19 o 
   3   9   0     1579.76     1611.48     27.70 o 
   4   9   0        1.58        1.00      9.85 o 
   5   9   0      123.62      102.32      8.66 o 
   6   9   0      855.54      811.31     21.54 o 
   7   9   0      450.04      434.21     17.06 o 
   8   9   0       78.46       45.19      9.15 o 
   9   9   0      158.30      166.54     12.74 o 
   0  10   0      105.90      150.11      7.80 o 
   1  10   0      240.94      233.26      9.66 o 
   2  10   0      358.83      403.99      9.54 o 
   3  10   0      621.23      631.19     14.35 o 
   4  10   0     1682.89     1662.34     31.95 o 
   5  10   0       60.38       42.44      9.04 o 
   6  10   0      475.73      460.51     21.27 o 
   7  10   0       57.14       54.64      8.71 o 
   8  10   0        1.93        5.88      6.73 o 
   9  10   0        0.23       -0.83      6.84 o 
   1  11   0     2019.96     1863.35     25.78 o 
   2  11   0      867.66      800.22     22.70 o 
   3  11   0        1.80       -3.72      4.55 o 
   4  11   0       51.45       48.12      7.20 o 
   5  11   0      151.77      132.46     10.45 o 
   6  11   0       84.78       91.20      9.62 o 
   7  11   0      635.55      599.78     39.93 o 
   8  11   0        4.04       -6.31      6.16 o 
   0  12   0      208.15      285.34     19.40 o 
   1  12   0       44.39       32.69      7.26 o 
   2  12   0      324.66      318.44     13.38 o 
   3  12   0      139.87      132.51      9.84 o 
   4  12   0      639.28      654.05     19.85 o 
   5  12   0       22.73       18.81      7.13 o 
   6  12   0      696.11      603.80     20.82 o 
   7  12   0      185.00      144.19     14.50 o 
   8  12   0       77.50       84.72     11.02 o 
   1  13   0      295.42      283.58     12.74 o 
   2  13   0      150.86      143.78      9.67 o 
   3  13   0       10.73       16.14      7.71 o 
   4  13   0       60.05       65.79     10.58 o 
   5  13   0      668.50      646.54     26.36 o 
   6  13   0       45.51       45.71      8.91 o 
   7  13   0      166.13      143.93     17.01 o 
   0  14   0     1596.95     1900.94     43.30 o 
   1  14   0        0.52       -7.54      5.03 o 
   2  14   0      307.37      302.37     25.35 o 
   3  14   0        1.13       -6.88      6.32 o 
   4  14   0       60.28       59.82     10.81 o 
   5  14   0       17.04       13.23      8.45 o 
   6  14   0      215.34      224.93     17.96 o 
   1  15   0      140.63      152.71     11.09 o 
   2  15   0      103.97      113.21     12.66 o 
   3  15   0      274.03      297.29     19.17 o 
   4  15   0        9.78        4.72      8.52 o 
   5  15   0      234.79      252.73     31.53 o 
   0  16   0      414.36      454.63     32.12 o 
   1  16   0       78.06       77.69     11.79 o 
   2  16   0       48.49       71.32     15.70 o 
   3  16   0       16.70       24.96     10.20 o 
   4  16   0        7.23       -5.91      8.36 o 
   1  17   0       79.14      109.59     20.23 o 
 -11   0   1      717.04      959.95     52.95 o 
  -9   0   1      283.34      306.17     27.56 o 
  -7   0   1       59.17       51.92     10.51 o 
  -5   0   1      458.97      363.71     12.23 o 
  -3   0   1     5580.88     5309.42     77.78 o 
  -1   0   1    35053.22    35399.22    682.60 o 
   1   0   1      955.57     1097.57     24.72 o 
   3   0   1     1300.86     1179.94     23.50 o 
   5   0   1      709.48      633.49     16.82 o 
   7   0   1     2445.73     2214.93     43.23 o 
   9   0   1       87.43       88.04     19.17 o 
  11   0   1       22.46        3.44     16.59 o 
 -11   1   1       13.83       23.27     12.74 o 
 -10   1   1       10.06       32.19     12.19 o 
  -9   1   1       56.12       30.38     10.85 o 
  -8   1   1      479.22      465.52     16.03 o 
  -7   1   1      502.76      489.06     11.93 o 
  -6   1   1     1465.93     1210.02     18.75 o 
  -5   1   1     1861.29     1679.32     22.43 o 
  -4   1   1     2747.68     2658.46     30.87 o 
  -3   1   1       10.10        3.11      1.98 o 
  -2   1   1     1771.28     1883.27     18.86 o 
  -1   1   1      134.20      130.74      5.09 o 
   0   1   1     2422.98     2557.42    128.30 o 
   1   1   1      594.56      935.61     13.09 o 
   2   1   1    13040.76    13070.10    146.49 o 
   3   1   1      155.16      137.65      5.76 o 
   4   1   1      915.18      723.48     12.29 o 
   5   1   1     3554.91     3473.54     40.41 o 
   6   1   1      626.46      653.55     13.19 o 
   7   1   1      100.25      118.20     11.09 o 
   8   1   1      163.26      166.28     10.80 o 
   9   1   1      223.12      229.42     18.95 o 
  10   1   1      407.16      380.86     24.21 o 
  11   1   1       15.39       -8.61     11.15 o 
 -11   2   1      106.29      202.30     20.68 o 
 -10   2   1       68.70       60.13     13.58 o 
  -9   2   1      367.00      370.87     44.75 o 
  -8   2   1      947.52      911.87     22.76 o 
  -7   2   1     1362.39     1389.73     27.58 o 
  -6   2   1     1333.67     1340.60     20.12 o 
  -5   2   1     2196.88     2073.92     26.36 o 
  -4   2   1     6961.96     6777.59     70.37 o 
  -3   2   1      558.39      622.29      9.79 o 
  -2   2   1      198.09      245.38      4.85 o 
  -1   2   1     4072.36     4077.30     47.60 o 
   0   2   1     2321.75     2186.56     23.01 o 
   1   2   1     1314.49     1692.14     21.92 o 
   2   2   1      572.88      637.00     14.83 o 
   3   2   1     2293.86     2221.56     25.86 o 
   4   2   1       12.19       12.89      4.63 o 
   5   2   1     1266.04     1305.36     23.45 o 
   6   2   1     2238.97     2125.87     28.25 o 
   7   2   1      115.52       91.28     10.25 o 
   8   2   1       93.40      113.38     17.64 o 
   9   2   1        1.81       -6.99      9.94 o 
  10   2   1      170.67      184.45     38.37 o 
  11   2   1      361.85      340.11     24.58 o 
 -11   3   1       16.54       14.84     12.56 o 
 -10   3   1      594.25      582.51     28.04 o 
  -9   3   1       85.08       79.16      9.31 o 
  -8   3   1      675.93      620.81     18.92 o 
  -7   3   1      484.15      459.14     15.84 o 
  -6   3   1       14.57       14.61      5.01 o 
  -5   3   1      541.09      675.31     12.99 o 
  -4   3   1      409.48      323.33      7.13 o 
  -3   3   1      777.39      805.28     11.77 o 
  -2   3   1     3730.39     3606.60     34.61 o 
  -1   3   1     1831.75     1907.31     24.69 o 
   0   3   1     2073.74     2218.23     27.93 o 
   1   3   1    21784.75    28368.32    320.03 o 
   2   3   1        2.89        1.43      2.20 o 
   3   3   1      615.08      605.60     12.56 o 
   4   3   1     1636.31     1879.39     23.44 o 
   5   3   1      271.57      240.29      6.54 o 
   6   3   1     5019.65     4655.02     64.67 o 
   7   3   1       74.29      100.73      8.93 o 
   8   3   1      503.59      505.90     17.40 o 
   9   3   1       18.14       17.10      7.13 o 
  10   3   1       22.35        6.17     11.17 o 
  11   3   1        7.31        7.07     13.65 o 
 -11   4   1       10.65       13.92     12.72 o 
 -10   4   1       28.96       25.25     21.52 o 
  -9   4   1       23.96       25.70      7.95 o 
  -8   4   1        9.63       14.81      6.93 o 
  -7   4   1      533.08      513.24     18.57 o 
  -6   4   1      509.83      543.27     15.84 o 
  -5   4   1     2558.03     2582.72     39.38 o 
  -4   4   1      280.82      333.06     10.66 o 
  -3   4   1     4783.14     4873.58     46.75 o 
  -2   4   1     1618.23     1676.70     18.40 o 
  -1   4   1    16202.11    16460.98    160.79 o 
   0   4   1     4808.03     4737.06     56.27 o 
   1   4   1    52335.05    64732.16    826.04 o 
   2   4   1      357.76      372.28      6.49 o 
   3   4   1     5134.08     4876.26     52.01 o 
   4   4   1      590.20      592.04     21.13 o 
   5   4   1     1821.39     1662.69     28.94 o 
   6   4   1      214.20      273.13     11.83 o 
   7   4   1      316.04      279.80     13.04 o 
   8   4   1       64.16       65.17      9.01 o 
   9   4   1      280.50      249.71     14.10 o 
  10   4   1        2.12        1.66     13.35 o 
  11   4   1      122.08      120.39     18.09 o 
 -11   5   1       46.50       39.81     14.13 o 
 -10   5   1      555.45      571.31     21.33 o 
  -9   5   1       13.09        4.11      5.39 o 
  -8   5   1      186.62      203.03     10.31 o 
  -7   5   1      589.47      568.53     17.97 o 
  -6   5   1      676.94      656.68     17.65 o 
  -5   5   1      705.52      637.55     23.69 o 
  -4   5   1     1238.03     1141.11     21.50 o 
  -3   5   1       56.78       72.05      3.26 o 
  -2   5   1     2998.40     2983.85     29.82 o 
  -1   5   1       61.05       73.36      5.61 o 
   0   5   1     3204.05     3044.69     38.82 o 
   1   5   1     4979.23     6822.98     70.00 o 
   2   5   1     2245.86     2327.98     52.76 o 
   3   5   1     1728.04     1781.46     26.97 o 
   4   5   1     1264.90     1266.97     23.19 o 
   5   5   1     1103.36     1046.96     21.87 o 
   6   5   1     1410.96     1299.66     26.63 o 
   7   5   1        0.83       -4.74      5.78 o 
   8   5   1     1072.39      990.08     25.32 o 
   9   5   1      339.37      323.45     18.81 o 
  10   5   1       16.17       33.83     12.16 o 
 -11   6   1      174.43      202.65     20.67 o 
 -10   6   1        4.57       -1.53      8.01 o 
  -9   6   1     1162.07     1103.85     24.12 o 
  -8   6   1      155.65      198.46     10.51 o 
  -7   6   1       21.90       45.81      6.24 o 
  -6   6   1       22.33       35.62      9.61 o 
  -5   6   1      220.12      202.47      8.57 o 
  -4   6   1        1.87        0.78      4.09 o 
  -3   6   1      560.82      462.29      8.40 o 
  -2   6   1        5.51        1.00      1.66 o 
  -1   6   1      887.97      779.67     12.28 o 
   0   6   1     1818.69     1833.26     22.43 o 
   1   6   1     1852.25     2218.87     26.72 o 
   2   6   1     2896.36     2827.88     32.74 o 
   3   6   1      920.33     1054.36     13.80 o 
   4   6   1      794.33      767.35     17.58 o 
   5   6   1     1711.95     1502.42     28.12 o 
   6   6   1      704.04      664.36     18.47 o 
   7   6   1     1892.83     1783.72     34.53 o 
   8   6   1       18.11        8.09      7.14 o 
   9   6   1      213.14      224.76     14.32 o 
  10   6   1       19.82       15.43      8.71 o 
 -10   7   1       19.66       36.14      7.49 o 
  -9   7   1        5.32        8.86      5.87 o 
  -8   7   1        6.64        4.49      5.50 o 
  -7   7   1      158.59      164.02      9.50 o 
  -6   7   1       32.77       38.00      5.71 o 
  -5   7   1      169.60      175.62     10.19 o 
  -4   7   1     2391.96     2399.86     32.80 o 
  -3   7   1      593.72      687.25     10.60 o 
  -2   7   1      855.64      875.99     13.28 o 
  -1   7   1      112.81      109.02      4.81 o 
   0   7   1     2223.10     2176.95     26.54 o 
   1   7   1        1.34        0.55      2.39 o 
   2   7   1    19236.07    18932.69    187.05 o 
   3   7   1      891.10      971.81     13.48 o 
   4   7   1      255.91      240.93     11.22 o 
   5   7   1       75.37       86.02      7.85 o 
   6   7   1       25.15        4.70      5.81 o 
   7   7   1      249.11      234.84     12.79 o 
   8   7   1      802.92      792.65     24.40 o 
   9   7   1        7.25        4.93      7.53 o 
  10   7   1      221.12      202.93     20.27 o 
 -10   8   1        5.01       10.83      6.88 o 
  -9   8   1      267.19      252.23     16.67 o 
  -8   8   1       12.74        5.28      5.40 o 
  -7   8   1      102.99       87.98      7.97 o 
  -6   8   1      586.31      554.99     15.16 o 
  -5   8   1        9.32        4.54      4.34 o 
  -4   8   1       95.07      112.39      8.10 o 
  -3   8   1     1227.77     1173.64     15.89 o 
  -2   8   1      136.18      163.62      5.49 o 
  -1   8   1     3619.96     3393.51     36.18 o 
   0   8   1      291.87      222.78      8.35 o 
   1   8   1     1555.29     2071.46     26.87 o 
   2   8   1        0.20        5.76      4.16 o 
   3   8   1       86.62      113.40      5.56 o 
   4   8   1      304.85      281.43     10.02 o 
   5   8   1      389.66      377.91     13.98 o 
   6   8   1       83.78       83.85      8.54 o 
   7   8   1     1490.41     1393.90     30.60 o 
   8   8   1      138.02      140.77     12.96 o 
   9   8   1      280.44      279.39     19.57 o 
  10   8   1        1.01        0.65      9.81 o 
  -9   9   1        7.63        7.70      6.08 o 
  -8   9   1      249.11      232.81     12.03 o 
  -7   9   1        1.43       -2.26      5.09 o 
  -6   9   1       29.41       29.59      8.92 o 
  -5   9   1      114.18      145.92      9.92 o 
  -4   9   1      812.85      815.50     20.11 o 
  -3   9   1      142.47      148.67      7.10 o 
  -2   9   1        2.91        0.55      2.46 o 
  -1   9   1      147.35      108.31      4.93 o 
   0   9   1      989.65      916.24     15.32 o 
   1   9   1       72.96      141.53      6.33 o 
   2   9   1     1021.86     1071.05     43.36 o 
   3   9   1        4.36        6.08      4.76 o 
   4   9   1       14.30       22.28     12.76 o 
   5   9   1      551.56      549.85     21.95 o 
   6   9   1      673.01      629.61     36.75 o 
   7   9   1      152.52      110.19     25.18 o 
   8   9   1      143.99      148.80     17.88 o 
   9   9   1      273.56      204.32     18.31 o 
  -9  10   1       25.09       19.66      7.26 o 
  -8  10   1      170.76      161.73     10.81 o 
  -7  10   1      158.90      130.36     14.10 o 
  -6  10   1      143.05      137.05     11.26 o 
  -5  10   1      477.52      451.83     15.96 o 
  -4  10   1      816.43      895.56     21.97 o 
  -3  10   1      193.77      177.71      9.67 o 
  -2  10   1      141.83      112.43      5.51 o 
  -1  10   1       13.03       18.92      3.39 o 
   0  10   1      306.91      262.62      9.15 o 
   1  10   1      557.53      707.59     14.28 o 
   2  10   1     1320.99     1323.38     25.91 o 
   3  10   1     2745.32     2551.90     40.37 o 
   4  10   1       28.08       25.83      8.16 o 
   5  10   1       78.64       96.30     16.03 o 
   6  10   1       36.26       31.36      9.84 o 
   7  10   1      173.51      183.76     16.38 o 
   8  10   1      117.32      125.05     14.83 o 
   9  10   1       60.06       37.56     17.48 o 
  -9  11   1        0.81        3.93      7.37 o 
  -8  11   1      106.53      122.11     11.79 o 
  -7  11   1        9.82        4.74     10.54 o 
  -6  11   1        0.94       -6.08      7.03 o 
  -5  11   1       75.58       76.79      8.62 o 
  -4  11   1      208.79      188.97     11.10 o 
  -3  11   1      378.49      344.61     20.07 o 
  -2  11   1     1456.73     1409.89     27.25 o 
  -1  11   1        0.13       -4.64      3.29 o 
   0  11   1     1399.99     1448.90     27.02 o 
   1  11   1      410.75      464.76     10.91 o 
   2  11   1       31.46       27.05      6.84 o 
   3  11   1        0.00        2.73      5.25 o 
   4  11   1      360.50      334.29     18.15 o 
   5  11   1       55.20       29.93     10.51 o 
   6  11   1      891.24      798.75     29.13 o 
   7  11   1       36.47       51.31     17.35 o 
   8  11   1       89.69       78.29     14.51 o 
  -8  12   1       67.41       62.93     10.53 o 
  -7  12   1      613.88      537.96     32.85 o 
  -6  12   1        1.54       -6.63      5.90 o 
  -5  12   1      513.58      474.01     21.75 o 
  -4  12   1      190.65      213.95     15.26 o 
  -3  12   1       67.50       54.25      9.11 o 
  -2  12   1       15.45       22.14      6.12 o 
  -1  12   1      148.83      128.04      7.44 o 
   0  12   1      639.59      580.43     12.64 o 
   1  12   1      425.29      482.00     11.52 o 
   2  12   1        0.50        2.29      4.30 o 
   3  12   1      163.09      187.82     11.29 o 
   4  12   1       56.27       55.89     10.67 o 
   5  12   1      269.26      265.20     17.73 o 
   6  12   1      201.08      170.65     15.73 o 
   7  12   1       43.32       49.61     12.33 o 
   8  12   1        8.31       17.57      8.10 o 
  -7  13   1       84.20       79.37     12.85 o 
  -6  13   1      638.76      598.02     52.48 o 
  -5  13   1       44.26       59.69     12.72 o 
  -4  13   1      177.50      159.91     14.01 o 
  -3  13   1      151.19      166.78     13.71 o 
  -2  13   1       43.00       48.99     17.71 o 
  -1  13   1       64.11       56.64      7.17 o 
   0  13   1       96.13       96.08      8.05 o 
   1  13   1       67.41       68.83      7.27 o 
   2  13   1      102.22       97.10      7.66 o 
   3  13   1      219.63      216.21     15.18 o 
   4  13   1      356.83      355.70     15.94 o 
   5  13   1       23.95       14.33      7.03 o 
   6  13   1       87.18       67.41      9.72 o 
   7  13   1       20.57       19.18      7.98 o 
  -6  14   1       25.67       30.94     10.67 o 
  -5  14   1       60.36       54.82     11.64 o 
  -4  14   1       22.76       24.66      9.46 o 
  -3  14   1      396.10      368.61     19.60 o 
  -2  14   1       23.22       13.90     15.00 o 
  -1  14   1     1318.89     1321.23     28.79 o 
   0  14   1       32.48       10.83      5.22 o 
   1  14   1      235.46      288.31     17.76 o 
   2  14   1      151.53      143.94     13.10 o 
   3  14   1        8.48        3.86      6.93 o 
   4  14   1        9.47        9.03      7.92 o 
   5  14   1      228.01      235.39     17.67 o 
   6  14   1       39.14       34.21      8.70 o 
  -5  15   1        2.34        4.20      8.76 o 
  -4  15   1      167.74      173.10     16.22 o 
  -3  15   1      145.75      127.63     14.00 o 
  -2  15   1       12.78        7.01      8.58 o 
  -1  15   1       60.78       62.62      8.44 o 
   0  15   1       41.80       62.23     10.30 o 
   1  15   1      249.25      302.30     21.02 o 
   2  15   1      302.05      328.20     18.92 o 
   3  15   1       23.14       10.20      9.19 o 
   4  15   1       71.51       96.38     13.08 o 
   5  15   1        0.13        1.95      8.32 o 
  -4  16   1       63.38       68.28     13.12 o 
  -3  16   1       84.35       87.45     20.33 o 
  -2  16   1        0.65       -4.91      7.98 o 
  -1  16   1      311.76      306.50     28.16 o 
   0  16   1        0.45        5.62      8.36 o 
   1  16   1      106.86      113.99     13.43 o 
   2  16   1       59.95       56.34     11.50 o 
   3  16   1        1.30        1.33      8.39 o 
  -1  17   1       31.67       21.28     14.67 o 
   0  17   1      172.79      179.57     16.50 o 
 -10   0   2      507.78      578.89     40.12 o 
  -8   0   2       26.39       12.29     12.69 o 
  -6   0   2       10.44       11.45      3.41 o 
  -4   0   2      202.63      147.82      5.61 o 
  -2   0   2    32156.11    30274.57    346.33 o 
   0   0   2    13270.50    13025.83    248.80 o 
   2   0   2     1182.11     1719.96     29.75 o 
   4   0   2      182.20      180.48     14.77 o 
   6   0   2     1898.33     1734.73     35.69 o 
   8   0   2      354.63      341.80     28.36 o 
  10   0   2      515.28      499.91     39.73 o 
 -11   1   2      153.08      150.82     17.59 o 
 -10   1   2        1.50       63.63     21.78 o 
  -9   1   2      838.05      852.34     31.50 o 
  -8   1   2      219.63      222.39     11.69 o 
  -7   1   2     1478.33     1351.42     18.93 o 
  -6   1   2      434.36      342.63      8.75 o 
  -5   1   2      644.82      852.43     11.04 o 
  -4   1   2      305.99      295.78      6.48 o 
  -3   1   2      408.09      383.46      7.00 o 
  -2   1   2     1768.82     1780.05     18.71 o 
  -1   1   2     2776.88     2695.12     33.46 o 
   0   1   2     5707.52     5896.24     68.75 o 
   1   1   2     3648.36     3600.29    123.70 o 
   2   1   2     3643.04     4904.49     51.63 o 
   3   1   2     4051.41     3885.14     42.89 o 
   4   1   2      328.75      324.27      8.22 o 
   5   1   2      531.54      605.72     12.18 o 
   6   1   2        0.28        1.19      3.30 o 
   7   1   2     1127.45     1109.06     33.19 o 
   8   1   2       38.32       60.44     30.47 o 
   9   1   2     1131.46     1073.65     75.65 o 
  10   1   2        5.82       -6.07     10.83 o 
  11   1   2      141.52      167.15     37.68 o 
 -11   2   2        4.77       11.28     12.47 o 
 -10   2   2      271.02      320.88     22.80 o 
  -9   2   2      589.38      587.01     21.53 o 
  -8   2   2     1847.96     1834.97     34.29 o 
  -7   2   2        9.60        5.84      5.71 o 
  -6   2   2      259.02      203.66      6.51 o 
  -5   2   2     1354.58     1115.38     15.18 o 
  -4   2   2      210.62      203.26      5.62 o 
  -3   2   2       34.77       34.40      2.87 o 
  -2   2   2     1126.69     1231.94     13.06 o 
  -1   2   2    11840.24    12165.61    136.98 o 
   0   2   2     3005.48     3027.36     37.56 o 
   1   2   2     8730.14     8686.35     87.38 o 
   2   2   2     2086.70     2566.41     29.26 o 
   3   2   2      252.70      353.87     10.54 o 
   4   2   2     2853.45     2883.66     34.25 o 
   5   2   2      512.94      504.41     12.52 o 
   6   2   2     1395.94     1232.46     19.94 o 
   7   2   2      266.22      304.78     13.16 o 
   8   2   2      746.63      723.09     20.64 o 
   9   2   2      455.63      504.88     30.70 o 
  10   2   2       83.31       90.93     19.30 o 
  11   2   2       52.94       47.43     16.43 o 
 -11   3   2      387.29      532.25     28.60 o 
 -10   3   2      137.90      125.08     21.55 o 
  -9   3   2      105.59      117.52     15.40 o 
  -8   3   2        0.01       -2.67      3.94 o 
  -7   3   2      190.06      205.77      9.06 o 
  -6   3   2       13.79        4.29      4.54 o 
  -5   3   2      787.26      625.87     10.67 o 
  -4   3   2       24.81       20.34      2.74 o 
  -3   3   2     1405.17     1248.20     15.37 o 
  -2   3   2        7.60        5.41      2.09 o 
  -1   3   2      448.06      444.55      9.44 o 
   0   3   2      113.72      134.36      5.42 o 
   1   3   2     6112.49     6239.20     64.38 o 
   2   3   2     1827.19     2405.80     27.88 o 
   3   3   2     3494.42     3990.84     48.18 o 
   4   3   2      839.67      851.47     13.96 o 
   5   3   2     2742.18     2535.65     31.88 o 
   6   3   2      416.87      482.65     15.53 o 
   7   3   2      893.16      862.84     21.76 o 
   8   3   2        3.82        3.39      6.21 o 
   9   3   2       54.78       38.87     12.15 o 
  10   3   2       63.27       51.48     16.23 o 
 -11   4   2       47.95       42.76     14.12 o 
 -10   4   2      504.44      616.62     21.43 o 
  -9   4   2        9.60        3.48      6.83 o 
  -8   4   2     1324.48     1343.58     26.20 o 
  -7   4   2       28.14       27.64      5.23 o 
  -6   4   2     2088.44     2032.60     29.63 o 
  -5   4   2       75.85       88.82      4.51 o 
  -4   4   2       82.89       73.35      3.95 o 
  -3   4   2       33.98       21.30      2.64 o 
  -2   4   2      405.75      350.88      7.48 o 
  -1   4   2      304.71      275.84      8.15 o 
   0   4   2      774.27      692.03     12.77 o 
   1   4   2      126.28      114.73      4.68 o 
   2   4   2     8321.08    10002.22     90.79 o 
   3   4   2     1383.22     1424.25     19.24 o 
   4   4   2      660.03      727.17     14.62 o 
   5   4   2        5.07        7.95      5.16 o 
   6   4   2       61.44       65.99      8.38 o 
   7   4   2       23.83       34.18      7.35 o 
   8   4   2     1715.32     1507.25     32.14 o 
   9   4   2      323.66      315.80     16.25 o 
  10   4   2       96.85       67.65     15.28 o 
 -11   5   2      303.29      376.97     24.99 o 
 -10   5   2        5.58       -2.77      7.79 o 
  -9   5   2      497.52      512.36     15.98 o 
  -8   5   2      251.61      248.51     11.12 o 
  -7   5   2      614.77      584.62     15.24 o 
  -6   5   2      452.33      459.10     12.70 o 
  -5   5   2     2443.96     2246.69     31.15 o 
  -4   5   2        0.11        0.13      2.18 o 
  -3   5   2     2116.03     1909.89     21.88 o 
  -2   5   2      253.44      244.45      6.43 o 
  -1   5   2       34.04       37.33      3.68 o 
   0   5   2       28.66       14.20      3.14 o 
   1   5   2     3416.91     3326.16     41.75 o 
   2   5   2      242.20      238.82      6.01 o 
   3   5   2     5545.77     5404.42     58.09 o 
   4   5   2      459.60      348.58     14.83 o 
   5   5   2     1174.17     1132.44     23.70 o 
   6   5   2      402.83      376.51     14.25 o 
   7   5   2     1477.30     1299.50     28.92 o 
   8   5   2     1296.19     1251.09     30.67 o 
   9   5   2        2.01       -4.25      6.82 o 
  10   5   2       23.95       18.35     12.49 o 
 -11   6   2        6.55       15.41     18.38 o 
 -10   6   2       70.97       88.81     11.15 o 
  -9   6   2       96.17      102.77      9.07 o 
  -8   6   2       84.69       90.88      8.19 o 
  -7   6   2        9.97       18.70      5.50 o 
  -6   6   2      457.06      403.07     12.24 o 
  -5   6   2     1525.57     1505.62     24.06 o 
  -4   6   2     1986.80     1878.14     22.49 o 
  -3   6   2        9.53        5.51      1.91 o 
  -2   6   2     1048.12     1003.24     15.11 o 
  -1   6   2      516.71      432.60      8.62 o 
   0   6   2      434.47      440.26     10.67 o 
   1   6   2      120.96      120.49     15.80 o 
   2   6   2     2178.90     3013.57     33.86 o 
   3   6   2       78.28       61.38      4.84 o 
   4   6   2     1569.41     1458.03     38.78 o 
   5   6   2      304.02      259.08     16.01 o 
   6   6   2      465.46      455.08     15.62 o 
   7   6   2      285.02      278.48     13.80 o 
   8   6   2      295.58      284.85     16.91 o 
   9   6   2        0.09       -8.88      7.29 o 
  10   6   2       26.89       12.73     17.61 o 
 -10   7   2       17.91       31.40     11.15 o 
  -9   7   2      344.10      385.35     14.83 o 
  -8   7   2       22.61       19.78      6.14 o 
  -7   7   2      810.99      863.46     19.47 o 
  -6   7   2        1.08       -0.21      4.11 o 
  -5   7   2      874.38      841.88     17.42 o 
  -4   7   2        2.58        3.42      4.02 o 
  -3   7   2      266.57      237.74      6.42 o 
  -2   7   2      172.09      205.32      6.73 o 
  -1   7   2      685.74      625.06     11.48 o 
   0   7   2      251.28      282.79      8.95 o 
   1   7   2     7601.90     7421.87    301.86 o 
   2   7   2     3073.95     3805.45     43.81 o 
   3   7   2      248.41      217.80     16.22 o 
   4   7   2        7.19        4.02      7.51 o 
   5   7   2      113.00      108.42      8.63 o 
   6   7   2       98.00       83.69      8.96 o 
   7   7   2      417.23      404.11     16.19 o 
   8   7   2       48.20       45.84      8.81 o 
   9   7   2      656.02      569.76     29.65 o 
  10   7   2       22.94       19.24     11.08 o 
 -10   8   2      393.38      372.52     15.93 o 
  -9   8   2       14.32       12.21      6.55 o 
  -8   8   2        1.74        7.94      5.69 o 
  -7   8   2       21.24       17.15      5.76 o 
  -6   8   2      333.98      267.08     13.27 o 
  -5   8   2      536.26      636.30     15.82 o 
  -4   8   2     1755.73     1710.18     30.36 o 
  -3   8   2       32.63       39.26      3.37 o 
  -2   8   2     2964.28     2818.11     34.53 o 
  -1   8   2      404.11      352.41     11.22 o 
   0   8   2        9.32        9.90      3.61 o 
   1   8   2      695.56      749.70     14.04 o 
   2   8   2     4291.91     5360.88     59.56 o 
   3   8   2       42.86       29.64      4.26 o 
   4   8   2      780.91      779.37     20.44 o 
   5   8   2       11.19        1.73      8.69 o 
   6   8   2      876.41      892.06     29.58 o 
   7   8   2      240.27      236.50     17.04 o 
   8   8   2      397.94      345.96     21.34 o 
   9   8   2        7.15       10.36      9.65 o 
 -10   9   2       16.91       52.27      8.98 o 
  -9   9   2      183.10      192.10     12.03 o 
  -8   9   2      277.47      218.21     11.83 o 
  -7   9   2        6.57        5.75      6.49 o 
  -6   9   2      667.91      674.28     17.15 o 
  -5   9   2      490.70      534.98     16.99 o 
  -4   9   2       37.57       65.15     10.57 o 
  -3   9   2     1588.55     1586.56     26.91 o 
  -2   9   2      648.55      598.89     11.68 o 
  -1   9   2      592.91      635.30     13.38 o 
   0   9   2        4.07        4.94      3.80 o 
   1   9   2     1710.02     1729.24     32.60 o 
   2   9   2      146.18      217.16      8.72 o 
   3   9   2      867.85      856.50     20.16 o 
   4   9   2      335.17      322.26     16.69 o 
   5   9   2        8.18        0.95     14.97 o 
   6   9   2       28.57       47.84     17.42 o 
   7   9   2      223.14      204.58     16.80 o 
   8   9   2      451.27      388.07     22.39 o 
   9   9   2       77.41       69.03     17.81 o 
  -9  10   2       25.00       10.75      7.41 o 
  -8  10   2      582.04      550.29     17.55 o 
  -7  10   2      121.92      109.34     13.75 o 
  -6  10   2      216.92      236.44     12.86 o 
  -5  10   2       29.85       34.96      9.88 o 
  -4  10   2      352.37      302.40     16.06 o 
  -3  10   2      145.54      158.29     11.68 o 
  -2  10   2        1.82        1.16      3.06 o 
  -1  10   2        0.95        0.36      3.82 o 
   0  10   2     1125.58     1078.58     23.31 o 
   1  10   2        0.09        5.36      4.09 o 
   2  10   2     1913.42     2113.35     29.52 o 
   3  10   2     1716.12     1646.18     46.10 o 
   4  10   2      349.01      384.46     22.24 o 
   5  10   2      180.40      225.13     29.68 o 
   6  10   2       99.90       84.37     26.01 o 
   7  10   2        1.68        1.74      9.27 o 
   8  10   2      327.57      314.34     21.64 o 
  -9  11   2       94.49       96.87     10.29 o 
  -8  11   2        4.90        3.30      6.98 o 
  -7  11   2      111.75      113.55     11.08 o 
  -6  11   2       41.16       42.07     10.74 o 
  -5  11   2      199.88      200.95     14.68 o 
  -4  11   2       19.19       21.97      7.71 o 
  -3  11   2     1339.07     1319.04     43.53 o 
  -2  11   2       70.11       59.65      5.47 o 
  -1  11   2      511.62      500.04     12.61 o 
   0  11   2      104.24      104.49     11.50 o 
   1  11   2      112.51      106.92      7.53 o 
   2  11   2      108.20      152.31      9.64 o 
   3  11   2     1008.93      939.44     22.57 o 
   4  11   2       45.05       67.96     12.82 o 
   5  11   2      960.61      973.13     31.50 o 
   6  11   2        6.21       -0.42     18.54 o 
   7  11   2      282.78      247.15     21.75 o 
   8  11   2        0.42      -12.02      9.06 o 
  -8  12   2      305.53      266.00     19.19 o 
  -7  12   2        1.00       -3.89     10.84 o 
  -6  12   2        6.83       13.16     11.20 o 
  -5  12   2      794.29      857.46     65.87 o 
  -4  12   2      366.64      333.58     18.59 o 
  -3  12   2        0.52       -7.14      5.99 o 
  -2  12   2       89.26       83.08      7.79 o 
  -1  12   2      127.88      119.08      8.72 o 
   0  12   2      259.24      254.23      8.90 o 
   1  12   2      336.58      320.98     13.12 o 
   2  12   2      663.99      812.45     22.16 o 
   3  12   2       19.25       16.89      8.04 o 
   4  12   2       94.15       79.81     11.90 o 
   5  12   2      124.46      130.06     19.37 o 
   6  12   2       87.34       84.78     13.13 o 
   7  12   2       39.72       51.38     12.29 o 
  -7  13   2      185.91      186.56     17.06 o 
  -6  13   2       37.18       24.98      9.38 o 
  -5  13   2       43.27       50.22     13.88 o 
  -4  13   2       22.16        9.15      7.89 o 
  -3  13   2      239.64      246.19     16.22 o 
  -2  13   2       19.06       12.70      7.27 o 
  -1  13   2       48.44       41.92      6.51 o 
   0  13   2       50.02       44.38      5.40 o 
   1  13   2      211.63      232.82     10.50 o 
   2  13   2       89.80      131.76     10.00 o 
   3  13   2      679.31      731.24     40.82 o 
   4  13   2      558.44      525.75     32.42 o 
   5  13   2       33.85       44.92     11.14 o 
   6  13   2       15.18       19.00     10.65 o 
  -6  14   2        4.82       -3.87     10.94 o 
  -5  14   2      310.83      291.88     19.46 o 
  -4  14   2      234.16      217.21     16.79 o 
  -3  14   2        5.83       -0.31      8.30 o 
  -2  14   2      787.88      852.51     60.18 o 
  -1  14   2        0.01       -4.70      5.30 o 
   0  14   2       74.44       78.29      8.56 o 
   1  14   2       33.67       37.66      8.08 o 
   2  14   2       61.56       86.19      8.11 o 
   3  14   2        0.12       -0.83      5.86 o 
   4  14   2      379.74      393.48     22.29 o 
   5  14   2       18.02       17.03      9.94 o 
   6  14   2      178.98      166.56     17.29 o 
  -5  15   2       10.41        5.75      8.53 o 
  -4  15   2      129.65       89.94     13.43 o 
  -3  15   2       41.07       44.15     10.66 o 
  -2  15   2        1.37        0.53      7.82 o 
  -1  15   2      119.11      143.89     21.02 o 
   0  15   2       58.64       61.32      8.58 o 
   1  15   2      345.66      386.12     39.42 o 
   2  15   2       50.39       54.30     10.65 o 
   3  15   2        9.75        7.84      7.90 o 
   4  15   2       20.85       35.28     10.80 o 
  -4  16   2       76.04       84.09     20.69 o 
  -3  16   2       11.90        6.28      9.46 o 
  -2  16   2      267.75      275.94     18.85 o 
  -1  16   2       33.36       -3.77     12.69 o 
   0  16   2       26.18       38.89     10.30 o 
   1  16   2       19.84       13.56      7.35 o 
   2  16   2      111.37      134.96     20.76 o 
   3  16   2       11.22       18.98      9.79 o 
 -11   0   3      113.62      110.52     22.94 o 
  -9   0   3      756.17      639.90     39.13 o 
  -7   0   3     1294.19     1396.02     31.95 o 
  -5   0   3     2865.52     2406.43     46.98 o 
  -3   0   3     7230.67     6433.82     77.51 o 
  -1   0   3     1285.93     1304.06     34.44 o 
   1   0   3     1466.10     1530.20     27.90 o 
   3   0   3     4205.82     5476.79     83.79 o 
   5   0   3     1889.74     1804.50     39.36 o 
   7   0   3       68.25       70.32      9.23 o 
   9   0   3     1179.75     1076.35     52.75 o 
 -11   1   3       13.95       17.75     13.02 o 
 -10   1   3      346.32      473.20     26.47 o 
  -9   1   3      384.24      389.57     21.63 o 
  -8   1   3     1068.64     1115.85     25.58 o 
  -7   1   3       15.83       44.31      7.60 o 
  -6   1   3      196.26      186.68      6.49 o 
  -5   1   3        9.19        8.23      2.38 o 
  -4   1   3     3188.07     3292.32     30.74 o 
  -3   1   3     5121.89     5391.30     46.87 o 
  -2   1   3     1332.22     1342.47     15.92 o 
  -1   1   3     2029.24     2014.04     28.15 o 
   0   1   3     6170.02     6365.39     91.18 o 
   1   1   3     2406.61     2358.89     27.70 o 
   2   1   3      702.55      902.90     92.64 o 
   3   1   3      166.00      184.85      8.13 o 
   4   1   3     2143.00     2375.92     30.37 o 
   5   1   3      288.50      307.82      9.47 o 
   6   1   3      188.02      202.45      8.35 o 
   7   1   3      197.45      199.76     17.75 o 
   8   1   3     1548.13     1497.88     46.43 o 
   9   1   3       50.89       55.87     14.40 o 
  10   1   3      660.16      702.83     42.27 o 
 -11   2   3       69.96       77.11     15.91 o 
 -10   2   3      130.87      139.62     16.46 o 
  -9   2   3       78.85      102.18     10.01 o 
  -8   2   3      200.75      218.79     23.13 o 
  -7   2   3     1419.23     1394.10     30.20 o 
  -6   2   3     1664.96     1441.92     19.53 o 
  -5   2   3      127.69       84.32      4.53 o 
  -4   2   3     1794.63     1899.21     22.07 o 
  -3   2   3      484.63      481.91      9.27 o 
  -2   2   3     3500.65     3223.38     35.92 o 
  -1   2   3     2819.85     2863.91     37.51 o 
   0   2   3      679.82      687.32     14.24 o 
   1   2   3     1263.31     1077.15     15.19 o 
   2   2   3       49.47       61.14      8.39 o 
   3   2   3     2703.63     3580.95     41.15 o 
   4   2   3      224.50      273.06      8.39 o 
   5   2   3     1362.06     1383.82     21.42 o 
   6   2   3      171.10      177.62      7.88 o 
   7   2   3      394.90      363.12     14.75 o 
   8   2   3       34.40       32.36      7.37 o 
   9   2   3      830.29      783.15     31.66 o 
  10   2   3      276.68      250.52     21.24 o 
 -11   3   3       14.43        1.26     11.73 o 
 -10   3   3      235.64      217.78     39.49 o 
  -9   3   3      121.96      151.85     13.66 o 
  -8   3   3      847.41      853.67     18.78 o 
  -7   3   3      129.85       93.19      6.79 o 
  -6   3   3     2828.86     2812.42     32.09 o 
  -5   3   3      246.91      252.53      8.50 o 
  -4   3   3      427.02      284.40      7.32 o 
  -3   3   3      395.60      472.17      8.75 o 
  -2   3   3      686.57      635.98     10.89 o 
  -1   3   3       33.88       46.36      4.29 o 
   0   3   3      224.07      182.91      7.36 o 
   1   3   3     2600.50     2407.30     29.43 o 
   2   3   3     3215.72     3542.36    142.46 o 
   3   3   3        1.89        1.42      2.96 o 
   4   3   3     5763.18     5398.47     59.69 o 
   5   3   3      316.84      322.09      9.38 o 
   6   3   3     1144.14     1129.86     24.78 o 
   7   3   3      827.95      789.21     24.89 o 
   8   3   3       76.79       79.91      9.43 o 
   9   3   3        1.20        0.99      9.86 o 
  10   3   3      314.01      287.27     22.36 o 
 -11   4   3       23.58       23.79     17.32 o 
 -10   4   3      120.10      113.33     16.49 o 
  -9   4   3     2116.49     2338.45     83.15 o 
  -8   4   3      101.36       76.60      7.31 o 
  -7   4   3      496.63      538.56     14.25 o 
  -6   4   3        0.43       -5.35      3.63 o 
  -5   4   3     1366.83     1353.21     18.46 o 
  -4   4   3       92.74      124.03      5.98 o 
  -3   4   3       37.50       45.27      3.81 o 
  -2   4   3      507.70      495.72      9.49 o 
  -1   4   3      865.70      716.88     14.11 o 
   0   4   3        0.35        1.60      3.20 o 
   1   4   3       19.23       44.55      5.83 o 
   2   4   3      124.35       96.06      6.21 o 
   3   4   3       46.14       80.01      7.21 o 
   4   4   3       27.55       39.04      4.44 o 
   5   4   3       38.22       60.98      7.23 o 
   6   4   3      199.45      211.34     14.10 o 
   7   4   3      671.13      638.71     19.36 o 
   8   4   3       23.48       19.47      7.56 o 
   9   4   3      560.66      555.17     20.58 o 
  10   4   3        1.49      -14.41     10.89 o 
 -11   5   3        0.03       -2.20     11.79 o 
 -10   5   3        4.49       28.87      8.86 o 
  -9   5   3      259.64      330.15     13.32 o 
  -8   5   3      298.76      263.31     11.57 o 
  -7   5   3      472.67      498.12     14.36 o 
  -6   5   3     1026.76      944.24     18.70 o 
  -5   5   3      441.45      404.21     12.85 o 
  -4   5   3       12.26       42.61      3.71 o 
  -3   5   3     1393.05     1336.49     19.02 o 
  -2   5   3     1553.48     1534.59     18.35 o 
  -1   5   3      764.08      830.39     15.96 o 
   0   5   3       56.42       50.69      6.92 o 
   1   5   3     3440.05     3189.69     37.58 o 
   2   5   3      417.32      289.38     11.94 o 
   3   5   3       45.61       30.11      4.12 o 
   4   5   3     2381.41     2304.41     29.99 o 
   5   5   3      549.24      507.00     15.64 o 
   6   5   3      322.67      308.20     13.85 o 
   7   5   3      616.07      571.18     18.78 o 
   8   5   3      127.61      155.64     11.82 o 
   9   5   3       20.94        7.10      7.70 o 
  10   5   3       41.55       20.22     13.79 o 
 -11   6   3      231.25      259.81     17.16 o 
 -10   6   3      152.65      190.43     14.11 o 
  -9   6   3      133.05      142.27     18.87 o 
  -8   6   3        4.22        0.85      4.74 o 
  -7   6   3      481.43      469.62     14.21 o 
  -6   6   3     1285.26     1369.51     23.98 o 
  -5   6   3      911.11      945.29     18.22 o 
  -4   6   3     1426.61     1568.39     22.31 o 
  -3   6   3     1130.73     1104.19     17.07 o 
  -2   6   3       84.70      126.99      5.40 o 
  -1   6   3      497.11      521.53     30.02 o 
   0   6   3      109.57       88.52      8.36 o 
   1   6   3     1972.48     2090.98     27.38 o 
   2   6   3     1923.61     1579.71     19.47 o 
   3   6   3     1086.20     1034.62     16.15 o 
   4   6   3       95.73      103.05     13.42 o 
   5   6   3     2414.65     2295.36     41.93 o 
   6   6   3      692.54      708.65     25.42 o 
   7   6   3      225.91      216.92     12.65 o 
   8   6   3       10.93       17.24      8.21 o 
   9   6   3      113.53      135.10     15.17 o 
  10   6   3       43.87       26.77     20.09 o 
 -10   7   3      565.57      612.55     22.83 o 
  -9   7   3        0.55        7.38      6.29 o 
  -8   7   3      528.18      594.41     17.12 o 
  -7   7   3       10.37        2.17      8.67 o 
  -6   7   3      513.25      516.86     14.41 o 
  -5   7   3       40.10       40.09      5.58 o 
  -4   7   3     1209.31     1047.50     17.30 o 
  -3   7   3     1376.42     1285.77     19.37 o 
  -2   7   3     1300.09     1122.06     17.05 o 
  -1   7   3       54.05       39.60      4.85 o 
   0   7   3     1747.75     1528.28     35.45 o 
   1   7   3        0.00        1.65      3.12 o 
   2   7   3     1103.46     1187.71     19.13 o 
   3   7   3      196.15      322.45      9.92 o 
   4   7   3     1003.23      936.86     27.62 o 
   5   7   3       74.14       99.77     11.48 o 
   6   7   3      121.45      137.04     13.86 o 
   7   7   3        8.20        7.92      9.09 o 
   8   7   3      895.01      871.64     39.10 o 
   9   7   3        0.15       10.11     10.32 o 
 -10   8   3       41.10       34.06     11.85 o 
  -9   8   3       46.44       50.07      8.25 o 
  -8   8   3       54.04       49.56      7.61 o 
  -7   8   3      250.65      265.69     12.90 o 
  -6   8   3      113.20      155.55      9.04 o 
  -5   8   3      752.98      789.99     19.86 o 
  -4   8   3       12.01       28.94      5.71 o 
  -3   8   3     2235.85     2162.47     38.88 o 
  -2   8   3       25.88       38.67      4.18 o 
  -1   8   3      494.40      525.25     34.69 o 
   0   8   3       18.49       22.79      4.61 o 
   1   8   3       14.70       18.42      4.05 o 
   2   8   3     1044.28      929.35     16.89 o 
   3   8   3      558.86      576.31     17.37 o 
   4   8   3      133.56      136.54     12.53 o 
   5   8   3      305.21      310.87     18.02 o 
   6   8   3      441.07      469.96     22.22 o 
   7   8   3       76.40       67.21     12.32 o 
   8   8   3        6.62       -3.47      9.18 o 
   9   8   3       60.56       46.20     14.57 o 
 -10   9   3      296.08      290.27     14.90 o 
  -9   9   3       11.97        0.60      6.52 o 
  -8   9   3      178.46      173.85     11.14 o 
  -7   9   3      284.20      313.31     14.31 o 
  -6   9   3      153.66      146.18     10.62 o 
  -5   9   3       35.21       44.44      6.98 o 
  -4   9   3     1037.31     1035.79     26.84 o 
  -3   9   3       39.28       37.40      5.32 o 
  -2   9   3     1495.39     1543.06     32.53 o 
  -1   9   3       19.54       32.20      5.25 o 
   0   9   3     1099.79     1151.28     22.34 o 
   1   9   3     1336.93     1166.91     19.76 o 
   2   9   3      653.59      675.17     31.02 o 
   3   9   3      207.35      232.80     12.12 o 
   4   9   3     1294.04     1175.04     27.43 o 
   5   9   3      513.58      513.70     23.07 o 
   6   9   3      127.92      137.18     14.73 o 
   7   9   3      111.57      121.69     15.00 o 
   8   9   3      364.82      329.85     25.25 o 
   9   9   3       32.11       10.44     11.73 o 
  -9  10   3      326.87      418.92     16.83 o 
  -8  10   3       11.67        6.02      7.03 o 
  -7  10   3      695.34      721.72     41.28 o 
  -6  10   3      502.01      537.45     22.61 o 
  -5  10   3      211.25      185.38     13.88 o 
  -4  10   3       28.83       65.96     26.01 o 
  -3  10   3      492.56      389.35     33.45 o 
  -2  10   3      630.48      719.05     17.75 o 
  -1  10   3      768.12      670.25     17.09 o 
   0  10   3      248.03      259.79     11.36 o 
   1  10   3     1035.40      957.86     18.08 o 
   2  10   3      240.06      245.55     12.80 o 
   3  10   3       99.49      121.06      9.98 o 
   5  10   3        8.77        8.21      7.97 o 
   6  10   3        0.50        1.36      8.10 o 
   7  10   3      375.03      431.81     23.61 o 
   8  10   3       36.16       47.06     12.75 o 
  -8  11   3      227.41      258.61     18.70 o 
  -7  11   3       45.90       39.53     10.33 o 
  -6  11   3      484.28      523.55     23.26 o 
  -5  11   3       41.84       39.34      9.23 o 
  -4  11   3     1177.01     1273.82     34.96 o 
  -3  11   3       62.63       64.44      9.46 o 
  -2  11   3      121.72      149.75      9.14 o 
  -1  11   3       57.88       72.31      7.23 o 
   0  11   3      110.14      115.41      6.50 o 
   1  11   3        1.37        6.97      4.53 o 
   2  11   3      369.34      417.40     78.46 o 
   3  11   3      261.28      279.82     13.78 o 
   4  11   3      295.78      388.40     27.36 o 
   5  11   3       23.51       26.47      9.67 o 
   6  11   3      128.59      118.78     14.86 o 
   7  11   3        0.50        4.93      9.81 o 
  -8  12   3       31.12       22.74     10.76 o 
  -7  12   3      130.80      113.65     13.85 o 
  -6  12   3      128.97      134.76     24.52 o 
  -5  12   3       96.42       99.47     12.18 o 
  -4  12   3       19.75       34.77      8.92 o 
  -3  12   3      183.12      147.01     12.91 o 
  -2  12   3      671.33      732.39     27.20 o 
  -1  12   3      825.68      808.14     21.50 o 
   0  12   3        0.07       -1.83      3.80 o 
   1  12   3      395.19      406.34     17.59 o 
   2  12   3       16.31        9.56      6.11 o 
   3  12   3     2148.13     2367.04     49.71 o 
   4  12   3       19.01        8.24      8.73 o 
   5  12   3      145.31      133.78     18.18 o 
   6  12   3        1.74       -0.77      8.72 o 
   7  12   3      104.59       91.32     15.14 o 
  -7  13   3      132.02      108.68     14.17 o 
  -6  13   3       38.48       60.74     11.50 o 
  -5  13   3        0.76       -2.16      7.28 o 
  -4  13   3       26.14       30.90      9.53 o 
  -3  13   3      178.25      202.34     15.17 o 
  -2  13   3      312.14      279.96     17.03 o 
  -1  13   3      106.48      116.25      8.05 o 
   0  13   3      280.11      311.18     10.25 o 
   1  13   3       83.15       75.70      9.30 o 
   2  13   3      712.45      752.57     57.18 o 
   3  13   3      523.63      658.20     26.04 o 
   4  13   3      330.51      295.22     19.74 o 
   5  13   3        0.89        4.90      9.10 o 
   6  13   3       61.32       43.82     12.36 o 
  -6  14   3      148.02      125.90     15.52 o 
  -5  14   3      141.76      159.98     15.96 o 
  -4  14   3        2.44       -1.49     17.45 o 
  -3  14   3      348.59      360.41     20.33 o 
  -2  14   3       28.82       15.32      9.01 o 
  -1  14   3        4.57        5.79      5.19 o 
   0  14   3       75.16       83.58      7.68 o 
   1  14   3        1.69       -1.56      6.21 o 
   2  14   3       13.47       15.10      7.24 o 
   3  14   3      137.93      182.19     16.05 o 
   4  14   3      105.47       71.37     12.75 o 
   5  14   3      104.33      103.19     14.72 o 
  -5  15   3       64.89       58.77     12.91 o 
  -4  15   3        1.84       -5.55      8.71 o 
  -3  15   3       60.85       40.47     14.05 o 
  -2  15   3      393.42      394.61     21.45 o 
  -1  15   3       51.31       44.68     10.68 o 
   0  15   3      323.29      321.37     15.28 o 
   1  15   3        4.18       -0.98      5.56 o 
   2  15   3      281.44      287.37     28.29 o 
   3  15   3       62.14       44.02     11.40 o 
   4  15   3      110.96       83.59     26.37 o 
  -3  16   3      136.06      138.88     15.49 o 
  -2  16   3       64.70       48.69     12.21 o 
  -1  16   3      185.82      156.13     23.66 o 
   0  16   3        3.57        1.77      8.59 o 
   1  16   3       89.89      104.58     10.99 o 
   2  16   3       60.59       59.56     15.83 o 
 -10   0   4      189.62      145.95     23.93 o 
  -8   0   4     1963.46     2140.45     56.32 o 
  -6   0   4     1406.18     1149.09     32.30 o 
  -4   0   4    11054.79    10321.22    122.92 o 
  -2   0   4    10167.67     9910.85    143.51 o 
   0   0   4      688.18      715.78     26.24 o 
   2   0   4     1375.00     1665.00     32.13 o 
   4   0   4      563.15      630.06     19.10 o 
   6   0   4        1.71        0.33     11.30 o 
   8   0   4        3.30      -10.05     14.08 o 
  10   0   4      713.28      568.91     41.38 o 
 -11   1   4      213.94      267.28     24.65 o 
 -10   1   4       14.77       19.92     12.04 o 
  -9   1   4       60.91      102.25     14.01 o 
  -8   1   4     1377.29     1244.79     27.42 o 
  -7   1   4      229.63      245.96     14.01 o 
  -6   1   4      130.85      156.45      6.54 o 
  -5   1   4     1282.06     1548.54     18.20 o 
  -4   1   4      456.62      409.78      8.13 o 
  -3   1   4     1805.14     1768.00     21.02 o 
  -2   1   4      463.07      386.77      9.14 o 
  -1   1   4     7753.61     7221.49     87.29 o 
   0   1   4      663.86      569.19     24.13 o 
   1   1   4      250.94      282.64      7.72 o 
   2   1   4      172.40      143.83      6.13 o 
   4   1   4      206.40      238.08      8.45 o 
   5   1   4      417.61      353.22     10.76 o 
   6   1   4        6.42       12.06      4.60 o 
   7   1   4      928.77      916.49     37.77 o 
   8   1   4      385.99      408.89     22.93 o 
   9   1   4      140.82      118.05     20.49 o 
  10   1   4       38.58       20.69     13.40 o 
 -11   2   4       17.74        3.80     11.60 o 
 -10   2   4      200.01      218.54     25.98 o 
  -9   2   4        9.42       41.91      8.08 o 
  -8   2   4      103.65       88.28      9.35 o 
  -7   2   4     2777.36     2708.64     32.49 o 
  -6   2   4      277.33      280.95     10.13 o 
  -5   2   4      189.55      189.44      6.65 o 
  -4   2   4     1192.97     1156.67     16.27 o 
  -3   2   4      706.32      487.16      9.30 o 
  -2   2   4     1739.13     1661.06     23.36 o 
  -1   2   4     1126.15     1121.39     20.11 o 
   0   2   4     1936.99     1769.53     32.90 o 
   1   2   4       98.65       92.13      4.71 o 
   2   2   4     1845.74     1821.34     24.44 o 
   3   2   4        1.07       13.46      3.58 o 
   4   2   4      275.29      349.67     10.16 o 
   5   2   4       40.76       61.99      9.71 o 
   6   2   4     1316.49     1242.66     26.65 o 
   7   2   4      651.38      615.69     20.39 o 
   8   2   4      117.62      106.09     18.18 o 
   9   2   4       99.93       82.38     40.25 o 
  10   2   4      208.51      190.85     20.42 o 
 -11   3   4        0.96        0.51     11.21 o 
 -10   3   4      129.64      142.93     16.37 o 
  -9   3   4      363.08      378.50     16.62 o 
  -8   3   4       63.60       68.55      9.14 o 
  -7   3   4     3036.41     2914.42     43.86 o 
  -6   3   4       22.07       20.26      4.20 o 
  -5   3   4     2235.71     2176.87     26.36 o 
  -4   3   4     1339.03     1168.22     16.56 o 
  -3   3   4     5913.31     5948.96     63.93 o 
  -2   3   4     2156.92     2275.07     28.13 o 
  -1   3   4      154.44      225.91      8.77 o 
   0   3   4     2535.46     2383.89     34.61 o 
   1   3   4      840.87      733.25     12.54 o 
   2   3   4       83.28      104.82      6.01 o 
   3   3   4     1426.73     1186.20     85.86 o 
   4   3   4     1412.73     2048.29     28.41 o 
   5   3   4      862.05      954.28     17.91 o 
   6   3   4        0.13       -5.86      5.50 o 
   7   3   4      112.75      116.48     14.01 o 
   8   3   4        1.57       -4.04      6.67 o 
   9   3   4      264.97      253.48     20.95 o 
  10   3   4        0.25       -5.63     12.59 o 
 -11   4   4       21.01       27.72     12.43 o 
 -10   4   4      184.27      198.89     13.82 o 
  -9   4   4      206.51      226.41     13.81 o 
  -8   4   4     1434.90     1581.67     27.72 o 
  -7   4   4      177.89      163.51      8.87 o 
  -6   4   4     1282.12     1305.88     22.64 o 
  -5   4   4        1.25        1.09      3.18 o 
  -4   4   4      217.38      196.85      6.71 o 
  -3   4   4       19.24       15.63      3.93 o 
  -2   4   4     3399.34     3120.09     36.41 o 
  -1   4   4        0.07       -4.22      3.30 o 
   0   4   4     2551.61     2493.28     37.31 o 
   1   4   4      226.88      188.51      7.51 o 
   2   4   4       85.03      120.20      9.29 o 
   3   4   4      187.72      201.26      7.74 o 
   4   4   4      680.40      776.25     15.18 o 
   5   4   4      120.37      109.42     14.79 o 
   6   4   4      856.69      899.03     29.89 o 
   7   4   4       92.99       94.58      9.58 o 
   8   4   4      396.77      406.07     18.25 o 
   9   4   4       30.40       18.64     11.66 o 
  10   4   4       40.11       44.82     15.07 o 
 -11   5   4       13.98       18.39     20.69 o 
 -10   5   4       22.46       26.60      8.50 o 
  -9   5   4      505.94      491.47     18.93 o 
  -8   5   4      204.27      283.03     13.29 o 
  -7   5   4      745.56      721.27     17.26 o 
  -6   5   4      206.17      247.68     10.17 o 
  -5   5   4      220.80      175.38      8.49 o 
  -4   5   4     1300.58     1304.47     20.05 o 
  -3   5   4     1240.56     1310.07     21.04 o 
  -2   5   4       85.21       99.56      5.79 o 
  -1   5   4      381.24      330.63     17.98 o 
   0   5   4     4851.19     4828.28     62.16 o 
   1   5   4     5337.04     5159.74     58.27 o 
   2   5   4        2.28       -1.25      2.79 o 
   3   5   4      772.64     1196.52     75.42 o 
   4   5   4      212.16      184.42      8.04 o 
   5   5   4     2286.50     2189.81     37.56 o 
   6   5   4       19.41       15.71      6.67 o 
   7   5   4       11.92       13.53      6.94 o 
   8   5   4       43.41       30.39     10.93 o 
   9   5   4      207.46      180.24     17.10 o 
 -10   6   4      187.43      143.85     23.50 o 
  -9   6   4       48.42       35.96     17.19 o 
  -8   6   4      239.74      293.56     12.57 o 
  -7   6   4      747.65      803.03     18.73 o 
  -6   6   4     3000.52     3137.89     42.67 o 
  -5   6   4      130.68      119.77      8.62 o 
  -4   6   4      733.02      702.33     21.25 o 
  -3   6   4       68.73       91.37      5.62 o 
  -2   6   4     1144.29     1084.07     16.59 o 
  -1   6   4      871.89      900.06     20.27 o 
   0   6   4      862.83      815.27     17.41 o 
   1   6   4      340.94      328.48     14.24 o 
   2   6   4     1672.59     1407.44     22.37 o 
   3   6   4      325.62      331.76     11.86 o 
   4   6   4      859.81     1054.30     32.59 o 
   5   6   4      590.92      612.11     23.63 o 
   6   6   4       59.46       75.34     22.44 o 
   7   6   4        7.03        3.58      8.13 o 
   8   6   4      270.94      287.04     19.55 o 
   9   6   4        0.11       -9.87      8.66 o 
 -10   7   4       74.13       78.86     10.67 o 
  -8   7   4       37.77       89.30      8.48 o 
  -7   7   4      557.13      501.72     15.29 o 
  -6   7   4      233.28      204.90     10.01 o 
  -5   7   4      697.81      550.38     16.28 o 
  -4   7   4      287.21      245.99      7.87 o 
  -3   7   4     1254.05     1110.78     18.17 o 
  -2   7   4       40.42       36.26      5.20 o 
  -1   7   4     2687.08     2694.99     39.72 o 
   0   7   4        9.40       13.84      4.36 o 
   1   7   4       36.20       39.97      4.80 o 
   2   7   4       86.41       83.89      9.39 o 
   3   7   4      256.75      240.46     37.15 o 
   4   7   4      164.60      226.27     14.90 o 
   6   7   4       54.51       55.84     12.20 o 
   7   7   4     1286.26     1229.23     47.66 o 
   8   7   4        0.71       -0.48      8.92 o 
   9   7   4      169.53      184.92     38.80 o 
 -10   8   4        0.82       -0.77      5.77 o 
  -9   8   4       63.88       62.45      8.72 o 
  -8   8   4      421.09      440.84     20.43 o 
  -7   8   4       41.14       55.31      8.46 o 
  -6   8   4      336.07      386.88     15.02 o 
  -5   8   4       50.73       56.80      7.49 o 
  -4   8   4      630.82      632.67     22.04 o 
  -3   8   4      693.02      803.06     16.01 o 
  -2   8   4      219.11      210.09      9.59 o 
  -1   8   4      695.66      663.70     16.36 o 
   0   8   4     1099.33     1082.61     21.82 o 
   1   8   4      136.69      139.77      7.46 o 
   2   8   4      401.63      363.27     11.47 o 
   3   8   4       74.50       64.31     11.85 o 
   4   8   4     1211.91     1475.20     62.69 o 
   5   8   4       52.59       36.44     19.76 o 
   6   8   4       72.05       73.51     15.27 o 
   7   8   4        0.87        5.03     13.95 o 
   8   8   4       13.47        5.81      9.32 o 
  -9   9   4        3.67       21.76      7.35 o 
  -8   9   4       41.61       81.42      8.90 o 
  -7   9   4      299.89      272.30     14.03 o 
  -6   9   4       20.96       29.19      8.76 o 
  -5   9   4      541.88      528.97     42.93 o 
  -4   9   4      321.35      404.68     19.23 o 
  -3   9   4       18.80       23.66      5.40 o 
  -2   9   4       14.05       -1.35      4.26 o 
  -1   9   4      543.51      519.28     16.70 o 
   0   9   4     1584.18     1592.82     28.63 o 
   1   9   4      220.30      210.34      9.07 o 
   2   9   4      117.97      112.67      7.46 o 
   3   9   4       45.07       41.91     16.39 o 
   4   9   4      219.68      256.75     28.85 o 
   5   9   4      155.74      193.68     16.08 o 
   6   9   4      364.59      406.39     22.28 o 
   7   9   4      305.24      300.24     20.68 o 
   8   9   4        2.42       -2.31     10.15 o 
  -9  10   4       38.15       31.26     10.74 o 
  -8  10   4      125.62      122.92     13.94 o 
  -7  10   4      166.99      179.30     15.45 o 
  -6  10   4       81.11       48.97     12.10 o 
  -5  10   4       74.57       95.07     11.29 o 
  -4  10   4      175.21      136.14     17.02 o 
  -3  10   4      272.37      308.52     12.32 o 
  -2  10   4      316.70      332.63     12.39 o 
  -1  10   4      174.12      179.18      9.98 o 
   0  10   4      778.74      787.93     19.26 o 
   1  10   4       14.24       10.51      4.69 o 
   2  10   4       62.91       85.17      9.13 o 
   3  10   4      856.61      813.00     23.05 o 
   4  10   4       20.22       25.44      9.72 o 
   5  10   4       66.52       68.27     12.18 o 
   6  10   4      542.78      513.76     25.65 o 
   7  10   4       13.82        9.22     10.48 o 
   8  10   4       74.60       52.42     27.07 o 
  -8  11   4       28.51       54.78     18.57 o 
  -7  11   4      349.23      323.23     34.83 o 
  -6  11   4       22.33       12.13      8.40 o 
  -5  11   4      434.76      493.80     22.01 o 
  -4  11   4       59.68       62.79     10.21 o 
  -3  11   4        1.43        0.42      6.71 o 
  -2  11   4       66.12       91.22      8.15 o 
  -1  11   4       29.92       11.99      5.55 o 
   0  11   4        5.50       10.97      4.90 o 
   1  11   4       84.58       88.94      7.34 o 
   2  11   4       58.51       62.85      8.68 o 
   3  11   4     1013.00     1198.17     28.86 o 
   4  11   4      111.12      125.19     27.00 o 
   5  11   4      122.04      156.25     32.32 o 
   6  11   4       17.21       19.43     10.47 o 
   7  11   4       21.51        9.28     10.38 o 
  -8  12   4       39.12       64.96     12.86 o 
  -7  12   4       30.51       28.80     12.26 o 
  -6  12   4      187.27      197.45     25.75 o 
  -5  12   4       42.54       42.07      9.98 o 
  -4  12   4       41.94       48.41      9.90 o 
  -3  12   4      385.97      388.75     19.64 o 
  -2  12   4      126.34      142.73     10.13 o 
  -1  12   4       40.91       33.68      7.66 o 
   0  12   4      414.83      438.19     13.54 o 
   1  12   4      213.99      238.51     23.78 o 
   2  12   4      116.38      111.15     10.33 o 
   3  12   4       10.81       16.61      7.86 o 
   4  12   4      106.25      127.02     14.29 o 
   5  12   4        0.92        1.54     14.97 o 
   6  12   4      211.96      200.53     18.60 o 
  -7  13   4       40.04       40.57     16.62 o 
  -6  13   4        3.40        1.18      8.50 o 
  -5  13   4       30.85       31.55     10.02 o 
  -4  13   4      146.03      149.92     16.86 o 
  -3  13   4      142.89      143.16     16.95 o 
  -2  13   4      213.57      242.69     16.24 o 
  -1  13   4      503.14      511.93     17.02 o 
   0  13   4      111.67      131.65      8.82 o 
   1  13   4      215.72      242.57     13.58 o 
   2  13   4       27.33        9.72      7.34 o 
   4  13   4      329.44      392.52     26.21 o 
   5  13   4      514.55      459.07     34.31 o 
  -6  14   4      372.36      392.62     23.23 o 
  -5  14   4       16.77       11.20      9.18 o 
  -4  14   4      112.96      120.73     14.72 o 
  -3  14   4       15.78       15.60     20.59 o 
  -2  14   4      312.35      275.48     17.58 o 
  -1  14   4       52.69       51.05     10.09 o 
   0  14   4       15.36       10.84      6.63 o 
   1  14   4       18.88       22.96      7.81 o 
   2  14   4      249.60      281.59     15.33 o 
   3  14   4       24.83       15.73     13.88 o 
   4  14   4      354.58      468.75     25.22 o 
  -4  15   4       62.66       47.84     12.27 o 
  -3  15   4      359.83      363.86     17.57 o 
  -2  15   4        3.39        1.43      7.91 o 
  -1  15   4      486.30      525.19     19.50 o 
   0  15   4       11.52       13.68      7.64 o 
   1  15   4       96.67       75.48     10.32 o 
   2  15   4        2.55       -5.24      8.02 o 
   3  15   4       47.63       37.30     11.60 o 
  -2  16   4      350.51      381.58     27.70 o 
  -1  16   4        0.03       -0.33     15.07 o 
   0  16   4      186.42      167.43     16.18 o 
   1  16   4        3.08       -1.80      7.95 o 
 -11   0   5       55.39       63.26     21.48 o 
  -9   0   5       51.41       60.15     17.65 o 
  -7   0   5     1778.16     2224.40     52.48 o 
  -5   0   5     2611.22     2292.43     35.99 o 
  -3   0   5      334.57      378.14     11.98 o 
  -1   0   5     4463.61     4559.83    101.99 o 
   1   0   5     1123.57      853.94     33.78 o 
   3   0   5      973.43      945.05     24.43 o 
   5   0   5        3.21        5.70      6.63 o 
   7   0   5        2.90       18.51     13.22 o 
   9   0   5      746.60      751.87     46.20 o 
 -11   1   5        1.10       13.08     12.76 o 
 -10   1   5      132.75      145.19     17.22 o 
  -9   1   5      210.01      175.48     16.58 o 
  -8   1   5      694.19      646.76     22.18 o 
  -7   1   5       29.12       69.21      8.13 o 
  -6   1   5     1092.91     1157.84     18.28 o 
  -5   1   5      645.14      562.89     10.76 o 
  -4   1   5     2043.76     2037.75     25.05 o 
  -3   1   5      128.11      220.74      8.03 o 
  -2   1   5    11166.27    10506.08    124.89 o 
  -1   1   5     2677.23     2451.45     44.19 o 
   0   1   5     2254.63     2346.08     68.35 o 
   1   1   5        0.06        6.27      3.33 o 
   2   1   5      982.03      975.26     16.96 o 
   3   1   5      403.95      403.63     13.06 o 
   4   1   5        3.55       28.80      5.74 o 
   5   1   5       23.31       20.82      5.29 o 
   6   1   5     1898.40     2077.23     31.54 o 
   7   1   5      163.20      137.07     10.98 o 
   8   1   5       38.66       38.12     12.70 o 
   9   1   5       49.08       41.07     14.27 o 
 -11   2   5      181.58      208.34     20.05 o 
 -10   2   5        1.00      -13.11     10.01 o 
  -9   2   5      702.82      718.55     22.29 o 
  -8   2   5      382.44      414.27     16.31 o 
  -7   2   5      725.25      715.65     14.51 o 
  -6   2   5      372.53      387.79     10.49 o 
  -5   2   5     1580.29     1654.89     22.40 o 
  -4   2   5        8.18       16.72      3.62 o 
  -3   2   5     2550.01     2469.52     31.65 o 
  -2   2   5       20.34       17.86      5.12 o 
  -1   2   5     5022.12     4728.70     74.28 o 
   0   2   5     1314.19     1223.13     41.18 o 
   1   2   5      230.07      234.57      7.78 o 
   2   2   5     2643.73     2565.56     33.05 o 
   3   2   5      984.32      910.27     16.94 o 
   4   2   5        3.93        5.10      5.24 o 
   5   2   5      151.77      151.54      8.26 o 
   6   2   5      266.90      237.20     12.59 o 
   7   2   5      304.05      308.36     15.05 o 
   8   2   5        7.79       -8.91     13.55 o 
   9   2   5      209.47      198.37     20.35 o 
 -11   3   5        0.22       -8.89     11.19 o 
 -10   3   5       61.95       75.38     14.16 o 
  -9   3   5      378.95      377.44     16.94 o 
  -7   3   5      642.16      624.75     15.83 o 
  -6   3   5     1189.02     1088.35     20.31 o 
  -5   3   5        9.78       33.00      5.42 o 
  -4   3   5      218.11      206.17      8.07 o 
  -3   3   5      324.07      290.29      8.90 o 
  -2   3   5       52.71       76.98      6.72 o 
  -1   3   5       67.61       47.85      5.99 o 
   0   3   5     3568.35     3242.51     38.99 o 
   1   3   5      243.44      272.18      8.24 o 
   2   3   5     2959.86     2742.18     34.79 o 
   3   3   5       47.32       56.31      5.58 o 
   4   3   5      685.23      806.46     16.58 o 
   5   3   5       78.50       98.25      7.45 o 
   6   3   5      459.45      462.66     17.21 o 
   7   3   5       46.58       52.75      8.97 o 
   8   3   5      128.55      140.24     12.45 o 
   9   3   5       47.11       45.32     42.14 o 
 -11   4   5      403.34      400.58     25.89 o 
 -10   4   5       10.42        4.62      8.26 o 
  -9   4   5       33.77       35.63      8.56 o 
  -8   4   5        6.30       17.36      5.62 o 
  -7   4   5      484.82      557.44     15.29 o 
  -6   4   5       57.62       55.81      5.83 o 
  -5   4   5      406.96      376.78     10.15 o 
  -4   4   5      135.05      183.56     11.07 o 
  -3   4   5     1541.66     1346.87     20.58 o 
  -2   4   5      162.71      179.06     12.32 o 
  -1   4   5     2710.96     2675.25     39.85 o 
   0   4   5       26.74       36.83      4.32 o 
   1   4   5     1754.74     1862.58     25.30 o 
   2   4   5        2.07       -4.74      3.16 o 
   3   4   5       61.48       39.58      5.27 o 
   4   4   5       77.66       71.38      7.46 o 
   5   4   5     2401.92     2835.47     45.97 o 
   6   4   5      193.42      177.73     11.74 o 
   7   4   5      608.32      579.54     20.01 o 
   8   4   5       32.28       12.22      9.86 o 
   9   4   5      217.74      194.53     28.82 o 
 -11   5   5        2.14       11.71     12.64 o 
 -10   5   5      328.19      362.34     18.16 o 
  -9   5   5       90.35      124.49     11.62 o 
  -8   5   5      165.65      200.04     12.84 o 
  -7   5   5       62.83       81.88      7.63 o 
  -6   5   5     1400.81     1344.64     24.03 o 
  -5   5   5      228.43      240.22      9.35 o 
  -4   5   5      546.54      647.19     13.95 o 
  -3   5   5       80.54       85.65      5.71 o 
  -2   5   5      619.17      560.24     14.84 o 
  -1   5   5     2946.39     2874.07     42.25 o 
   0   5   5     1131.60     1107.65     22.24 o 
   1   5   5      188.15      209.43     12.18 o 
   2   5   5      783.44      841.71     19.24 o 
   3   5   5     1832.24     1672.80     30.07 o 
   4   5   5      846.68     1140.23     47.25 o 
   5   5   5      178.35      239.73     16.06 o 
   6   5   5        1.91       14.02     10.21 o 
   7   5   5      136.83      144.64     15.01 o 
   8   5   5      305.05      313.23     44.15 o 
   9   5   5        3.51        6.59     12.29 o 
 -10   6   5       36.32       47.31     15.13 o 
  -9   6   5        3.82        2.68      5.96 o 
  -8   6   5       32.87       46.73      7.77 o 
  -7   6   5       59.80       67.71      7.10 o 
  -6   6   5      642.21      686.22     24.35 o 
  -5   6   5      332.79      335.79     10.82 o 
  -4   6   5       25.64       32.84      4.93 o 
  -3   6   5      670.61      546.47     12.18 o 
  -2   6   5      430.27      465.52     13.86 o 
  -1   6   5      136.17       85.21      7.20 o 
   0   6   5      255.95      269.45     11.24 o 
   1   6   5     1945.24     1791.57     27.42 o 
   2   6   5      700.40      638.10     17.76 o 
   3   6   5      822.34      828.71     28.88 o 
   4   6   5        6.41       30.66     10.58 o 
   5   6   5       76.06       92.52     11.97 o 
   6   6   5      216.53      276.96     18.09 o 
   7   6   5       81.56       94.93     20.76 o 
   8   6   5       20.25       24.33     11.23 o 
   9   6   5       32.10       24.75     21.25 o 
 -10   7   5      111.78      112.64     12.44 o 
  -9   7   5      188.43      221.61     12.24 o 
  -8   7   5      137.54      147.10     10.88 o 
  -7   7   5       12.16       10.95      5.42 o 
  -6   7   5      453.91      371.37     14.93 o 
  -5   7   5       91.16       86.76      7.96 o 
  -4   7   5     1922.30     1814.13     31.45 o 
  -3   7   5      262.14      321.76     12.50 o 
  -2   7   5     1699.69     1763.71     30.58 o 
  -1   7   5       36.58       48.81      8.27 o 
   0   7   5      611.15      614.02     16.58 o 
   1   7   5       20.22       22.94      5.21 o 
   2   7   5      100.01       84.57      7.30 o 
   3   7   5      200.35      223.44     17.70 o 
   4   7   5      784.56      714.08     25.66 o 
   5   7   5      309.58      450.58     41.18 o 
   6   7   5     2264.72     2383.35     63.39 o 
   7   7   5       93.24      117.23     14.82 o 
   8   7   5       25.52       26.75     11.57 o 
 -10   8   5        0.74        2.11      7.89 o 
  -9   8   5        1.19        5.29      7.65 o 
  -8   8   5      211.25      255.26     13.03 o 
  -7   8   5      462.69      665.12     24.86 o 
  -6   8   5       11.46       15.06      7.31 o 
  -5   8   5     1448.79     1455.82     69.11 o 
  -4   8   5       13.32       29.23      5.78 o 
  -3   8   5      226.61      168.69     16.54 o 
  -2   8   5      476.12      474.63     14.69 o 
  -1   8   5      848.85      721.20     18.31 o 
   0   8   5       33.02       18.25      5.74 o 
   1   8   5     1284.67     1366.90     23.74 o 
   2   8   5      164.86      145.47     10.79 o 
   3   8   5      678.53      694.81     25.42 o 
   4   8   5      160.91      183.46     15.14 o 
   5   8   5      190.40      217.52     16.64 o 
   6   8   5       16.20       37.07     11.39 o 
   7   8   5      158.14      171.88     17.36 o 
   8   8   5       55.64       68.34     21.38 o 
  -9   9   5        3.27        1.30      7.08 o 
  -8   9   5       19.71       21.98     10.15 o 
  -7   9   5       91.12      127.96     33.25 o 
  -6   9   5      112.04      132.76     12.43 o 
  -5   9   5      878.07      997.07     30.09 o 
  -4   9   5      241.88      213.99     14.39 o 
  -3   9   5        0.30        8.58      5.07 o 
  -2   9   5      510.33      514.89     21.12 o 
  -1   9   5     1645.08     1745.47     37.52 o 
   0   9   5      459.10      411.75     14.37 o 
   1   9   5        0.04       -2.96      5.16 o 
   2   9   5      510.46      487.21     14.37 o 
   3   9   5      192.38      179.10     12.81 o 
   4   9   5        4.95        3.60      7.95 o 
   5   9   5        2.50        0.88      8.29 o 
   6   9   5      803.08      811.63     48.58 o 
   7   9   5        9.26        3.07     10.45 o 
  -9  10   5       41.06       50.77     13.65 o 
  -8  10   5      218.69      150.48     19.10 o 
  -7  10   5        1.06        3.49      7.28 o 
  -6  10   5        0.28       10.06      6.99 o 
  -5  10   5      884.71      816.98     43.56 o 
  -4  10   5        1.22        9.42     10.31 o 
  -3  10   5      250.06      292.28     12.49 o 
  -2  10   5        0.36       -9.56      6.38 o 
  -1  10   5     1558.44     1608.04     30.67 o 
   0  10   5       35.08       33.39      6.92 o 
   1  10   5      121.26      103.41      7.83 o 
   2  10   5       78.68       71.63     12.54 o 
   3  10   5      174.48      160.97     12.64 o 
   4  10   5        2.08        8.37      8.11 o 
   5  10   5     1055.43     1412.72     41.61 o 
   6  10   5        8.60       17.65     10.29 o 
   7  10   5      143.37      134.84     21.09 o 
  -8  11   5      333.89      349.56     21.03 o 
  -7  11   5       80.46       67.03     12.72 o 
  -6  11   5      544.28      514.12     23.40 o 
  -5  11   5       12.17        6.40     21.22 o 
  -4  11   5      141.44      126.71     12.63 o 
  -3  11   5        0.67       -1.58      6.43 o 
  -2  11   5        8.14        4.67      5.62 o 
  -1  11   5      200.15      221.36     15.34 o 
   0  11   5     1111.26     1096.54     22.11 o 
   1  11   5       34.84       37.53      6.45 o 
   2  11   5     1398.64     1350.77     31.38 o 
   3  11   5        0.36        6.75      7.43 o 
   4  11   5      376.21      364.04     21.22 o 
   5  11   5       56.97       57.41     15.14 o 
   6  11   5       57.44       56.11     13.34 o 
  -7  12   5      157.54      133.10     14.42 o 
  -6  12   5        0.20       -3.09      7.69 o 
  -5  12   5       14.40       20.18      9.47 o 
  -4  12   5      260.72      263.29     17.06 o 
  -3  12   5       61.19       82.93     11.43 o 
  -2  12   5      623.32      561.97     17.99 o 
  -1  12   5      463.82      491.40     19.07 o 
   0  12   5      202.72      194.22     10.20 o 
   1  12   5      357.73      319.16     15.68 o 
   2  12   5        3.12        1.00      6.99 o 
   3  12   5        1.21       -1.38      6.92 o 
   4  12   5       47.56       33.35     10.62 o 
   5  12   5      411.73      506.36     36.35 o 
   6  12   5       11.49       36.78     12.32 o 
  -6  13   5      172.79      196.31     17.25 o 
  -5  13   5      106.35       82.51     27.43 o 
  -4  13   5       95.17       75.69     11.59 o 
  -3  13   5       12.58        7.35      8.29 o 
  -2  13   5      203.83      206.56     15.59 o 
  -1  13   5       34.73       28.47      7.38 o 
   0  13   5      328.41      316.66     13.12 o 
   1  13   5       18.71       22.62      7.67 o 
   2  13   5       45.76       39.11      9.13 o 
   3  13   5       69.19       79.25     12.60 o 
   4  13   5      164.86      206.01     41.91 o 
   5  13   5       51.34       50.55     13.03 o 
  -5  14   5      172.50      172.38     17.48 o 
  -4  14   5        2.01       -1.27      8.92 o 
  -3  14   5       73.41       71.22     12.06 o 
  -2  14   5       75.85       69.62     12.02 o 
  -1  14   5       57.55       76.03      8.52 o 
   0  14   5       21.96       21.05      8.08 o 
   1  14   5      447.47      437.34     18.66 o 
   2  14   5       11.56        6.04      8.27 o 
   3  14   5      105.91      116.38     14.87 o 
   4  14   5      203.92      177.24     17.43 o 
  -4  15   5      129.37      104.96     14.66 o 
  -3  15   5        2.77       16.72     10.18 o 
  -2  15   5      131.88      118.99     14.85 o 
  -1  15   5       94.64       92.96     13.97 o 
   0  15   5       86.29       71.39     11.87 o 
   1  15   5        0.04       -0.09      7.92 o 
   2  15   5       33.83       20.38     10.97 o 
 -10   0   6      269.40      298.30     30.67 o 
  -8   0   6      953.18      820.49     27.41 o 
  -6   0   6      109.09      119.01      9.45 o 
  -4   0   6      228.12      288.41     12.01 o 
  -2   0   6       80.19       96.04     13.22 o 
   0   0   6      467.32      334.86     21.75 o 
   2   0   6     4550.36     4907.48     80.96 o 
   4   0   6      178.35      169.92     12.57 o 
   6   0   6     1099.38     1369.90     35.46 o 
   8   0   6     2155.00     2063.08     76.41 o 
 -11   1   6       98.90       59.29     14.37 o 
 -10   1   6       34.42       25.72     12.35 o 
  -9   1   6      105.69      127.59     15.03 o 
  -8   1   6      734.23      718.87     17.92 o 
  -6   1   6      627.99      590.45     13.48 o 
  -5   1   6     3298.55     3194.58     37.18 o 
  -4   1   6      408.46      404.26     11.97 o 
  -3   1   6     2232.03     1866.97     32.29 o 
  -2   1   6     1744.52     1338.95     31.89 o 
  -1   1   6      536.08      477.60     32.88 o 
   0   1   6      178.48      174.30     11.75 o 
   1   1   6       83.00       89.01      7.54 o 
   2   1   6       21.20       14.13      4.43 o 
   3   1   6      615.60      611.94     24.49 o 
   4   1   6       10.75        4.91      5.07 o 
   5   1   6     1505.93     1899.85     30.04 o 
   6   1   6       17.25       31.71      6.42 o 
   7   1   6       92.45      115.11     10.93 o 
   8   1   6       20.37       17.84     12.20 o 
   9   1   6       48.97       36.45     14.36 o 
 -11   2   6       18.22       -1.58     11.40 o 
 -10   2   6      182.38      158.55     17.95 o 
  -9   2   6       12.22        5.47      7.31 o 
  -8   2   6      112.72      114.93     10.44 o 
  -7   2   6        3.13        7.27      5.06 o 
  -6   2   6      298.63      318.91     10.78 o 
  -5   2   6        4.91       -4.62      4.23 o 
  -4   2   6     1951.80     2013.01     29.07 o 
  -3   2   6      154.19      163.34      9.71 o 
  -2   2   6     1754.15     1600.04     29.28 o 
  -1   2   6     2759.53     2681.98     49.73 o 
   0   2   6      804.65      773.58     22.42 o 
   1   2   6     1430.34     1411.39     22.09 o 
   2   2   6      379.09      312.82     11.07 o 
   3   2   6      380.49      308.49     10.61 o 
   4   2   6      942.77      838.43     17.79 o 
   5   2   6      189.31      215.69     10.06 o 
   6   2   6       17.02       11.37      7.22 o 
   7   2   6        7.52        7.82      7.59 o 
   8   2   6        9.77        3.03     12.76 o 
   9   2   6       32.47       11.58     13.36 o 
 -11   3   6       82.19       78.60     17.52 o 
 -10   3   6       43.77       48.12     13.30 o 
  -9   3   6      811.03      843.18     24.89 o 
  -8   3   6      301.96      301.33     15.12 o 
  -7   3   6      356.21      382.47     16.15 o 
  -6   3   6      747.69      665.88     15.55 o 
  -5   3   6        4.12        0.14      4.63 o 
  -4   3   6        0.68       -0.28      4.47 o 
  -3   3   6       17.05       22.36      6.18 o 
  -2   3   6        8.63       -1.26      6.23 o 
  -1   3   6     1576.96     1371.40     29.46 o 
   0   3   6      539.57      638.01     22.65 o 
   1   3   6     5055.22     4937.86     56.93 o 
   2   3   6      268.96      273.95     13.97 o 
   3   3   6     1662.52     1762.51     27.10 o 
   4   3   6       89.98      100.07      7.70 o 
   5   3   6        4.80       21.70      5.65 o 
   6   3   6       57.93       43.18      9.64 o 
   7   3   6     1264.74     1398.86     67.98 o 
   8   3   6      316.81      311.45     20.33 o 
   9   3   6      289.02      284.89     32.12 o 
 -10   4   6      369.82      362.95     18.51 o 
  -9   4   6        0.32       -5.43      8.39 o 
  -8   4   6      284.85      271.84     12.70 o 
  -7   4   6     1366.74     1366.81     25.30 o 
  -6   4   6      218.88      321.25     16.05 o 
  -5   4   6      181.88      214.84      9.50 o 
  -4   4   6     1657.62     1619.87     25.17 o 
  -3   4   6        0.74        2.17      4.09 o 
  -2   4   6       36.70       22.47      6.17 o 
  -1   4   6      265.52      239.60     11.43 o 
   0   4   6     1869.55     1621.60     36.63 o 
   1   4   6       56.94       85.16      7.77 o 
   2   4   6     1339.14     1280.93     25.89 o 
   3   4   6       48.59       43.41      7.34 o 
   4   4   6     2401.79     2383.67     42.86 o 
   5   4   6       79.03       72.74     11.34 o 
   6   4   6      468.92      534.74     23.58 o 
   7   4   6       23.32       22.17     10.32 o 
   8   4   6       65.89       44.24     11.95 o 
 -10   5   6        6.09        8.85      8.77 o 
  -9   5   6       88.67      113.58     16.01 o 
  -8   5   6        0.05        2.82      5.68 o 
  -7   5   6      287.20      312.08     20.11 o 
  -6   5   6      207.14      255.65     16.72 o 
  -5   5   6      340.60      372.03     12.69 o 
  -4   5   6        3.78       11.16      4.70 o 
  -3   5   6      345.72      401.88     11.14 o 
  -2   5   6      999.63      972.29     21.74 o 
  -1   5   6     2671.54     2725.08     42.85 o 
   0   5   6      124.39      143.56      9.82 o 
   1   5   6     2611.44     2499.89     40.03 o 
   2   5   6     1468.22     1393.11     27.61 o 
   3   5   6      410.17      382.85     16.87 o 
   4   5   6        7.71       15.13      9.15 o 
   5   5   6       89.77      111.47     12.97 o 
   6   5   6       88.84       85.89     14.91 o 
   7   5   6      438.62      512.88     48.42 o 
   8   5   6       20.47       34.84     12.07 o 
 -10   6   6      249.68      292.17     18.07 o 
  -9   6   6       10.92        9.51      8.01 o 
  -8   6   6      325.98      369.74     14.57 o 
  -7   6   6       53.92       81.70      8.67 o 
  -6   6   6      464.83      517.72     16.95 o 
  -5   6   6        6.05        8.03      4.92 o 
  -4   6   6      629.20      604.57     17.16 o 
  -3   6   6       18.81       20.27      6.21 o 
  -2   6   6      442.69      350.94     13.32 o 
  -1   6   6        0.10       -7.98      5.32 o 
   0   6   6     5292.99     5207.73     71.15 o 
   1   6   6     1253.16     1333.05     24.15 o 
   2   6   6      472.30      512.92     16.34 o 
   3   6   6       16.76       14.48      6.77 o 
   4   6   6       83.48       81.10     11.61 o 
   5   6   6      280.09      320.22     19.34 o 
   6   6   6      315.20      372.15     21.07 o 
   7   6   6      185.79      157.94     35.79 o 
   8   6   6      368.75      372.17     27.70 o 
 -10   7   6        6.92       13.12      8.98 o 
  -9   7   6        0.88       -4.55      6.11 o 
  -8   7   6       85.40       91.05     10.13 o 
  -7   7   6        2.63        5.46      7.98 o 
  -6   7   6      251.08      217.03     14.82 o 
  -5   7   6     1171.56     1118.10     31.63 o 
  -4   7   6       16.32       19.26      9.45 o 
  -3   7   6     1273.03     1435.85     28.21 o 
  -2   7   6      670.05      666.10     24.88 o 
  -1   7   6       82.38       59.32      9.09 o 
   0   7   6        1.26       11.00      6.40 o 
   1   7   6      626.46      509.24     14.71 o 
   2   7   6      161.26      167.62     10.68 o 
   3   7   6      766.99      721.52     39.26 o 
   4   7   6        2.73        5.36      7.80 o 
   5   7   6     1956.98     2316.92    118.88 o 
   6   7   6      196.69      215.67     20.76 o 
   7   7   6      130.06       94.19     20.42 o 
   8   7   6       15.90       16.07     13.25 o 
  -9   8   6        3.55       -1.23      8.94 o 
  -8   8   6       78.46       96.88     19.33 o 
  -7   8   6       76.40       75.84     11.52 o 
  -6   8   6      518.47      513.51     22.10 o 
  -5   8   6      233.89      245.91     17.75 o 
  -4   8   6      104.71      102.91     10.94 o 
  -3   8   6       89.84       94.19      8.61 o 
  -2   8   6      819.29      764.89     20.09 o 
  -1   8   6      139.94      111.76     17.37 o 
   0   8   6     2537.61     2559.50     42.39 o 
   1   8   6      710.36      709.34     17.59 o 
   2   8   6      671.67      677.54     18.05 o 
   3   8   6      269.42      293.48     18.46 o 
   4   8   6      174.83      175.10     15.69 o 
   5   8   6       10.71        1.04      8.31 o 
   6   8   6      192.63      231.92     18.98 o 
   7   8   6        4.01        5.56     12.36 o 
  -9   9   6      182.12      194.16     17.22 o 
  -8   9   6       13.41       11.71      8.90 o 
  -7   9   6      232.49      206.85     15.96 o 
  -6   9   6       25.55       43.29      9.99 o 
  -5   9   6     1341.38     1356.31     37.18 o 
  -4   9   6        0.77       12.99      8.43 o 
  -3   9   6      341.75      352.82     14.06 o 
  -2   9   6      437.14      507.63     16.89 o 
  -1   9   6     1247.24     1148.82     25.51 o 
   0   9   6       33.65       37.78     11.10 o 
   1   9   6      621.71      588.92     16.29 o 
   2   9   6      268.32      248.53     11.78 o 
   3   9   6       29.36       39.64     11.20 o 
   4   9   6        6.17       -3.76      7.62 o 
   5   9   6      506.47      648.78     28.37 o 
   6   9   6      199.45      266.07     20.34 o 
   7   9   6      124.53      104.22     15.79 o 
  -8  10   6       70.91       94.48     13.48 o 
  -7  10   6      146.06      155.10     15.31 o 
  -6  10   6      143.05      185.74     29.58 o 
  -5  10   6      249.23      255.58     17.27 o 
  -4  10   6      552.81      551.26     59.75 o 
  -3  10   6      146.79      165.12     11.54 o 
  -2  10   6      645.84      639.51     19.14 o 
  -1  10   6       75.96       83.32      8.81 o 
   0  10   6       45.03       29.10      6.46 o 
   1  10   6       82.02       67.55      9.24 o 
   2  10   6      495.75      493.90     19.41 o 
   3  10   6       29.90       11.43      8.88 o 
   4  10   6      567.74      608.36     26.70 o 
   5  10   6        0.08      -11.77      7.85 o 
   6  10   6      131.83      143.73     16.47 o 
  -8  11   6       20.31       17.93      9.98 o 
  -7  11   6      120.43      184.35     22.74 o 
  -6  11   6       25.61       97.87     13.09 o 
  -5  11   6        5.08       22.07     13.85 o 
  -4  11   6        7.34        1.07      8.06 o 
  -3  11   6       36.77       36.35      9.77 o 
  -2  11   6       15.39        8.98      6.22 o 
  -1  11   6      678.87      692.56     20.55 o 
   0  11   6       66.51       68.66     10.26 o 
   1  11   6      962.22      952.46     23.42 o 
   2  11   6        0.37       -3.83      6.97 o 
   3  11   6       88.47       96.50     11.98 o 
   4  11   6       23.92       20.72     10.20 o 
   5  11   6        9.17        4.09     10.56 o 
   6  11   6       67.27       77.92     14.79 o 
  -7  12   6        9.00        2.16      8.74 o 
  -6  12   6      185.56      267.57     20.95 o 
  -5  12   6       23.98       39.87     12.33 o 
  -4  12   6      418.14      480.54     24.09 o 
  -3  12   6       81.39      123.22     25.38 o 
  -2  12   6      129.36      133.38     12.04 o 
  -1  12   6        0.78       -3.91      6.07 o 
   0  12   6       89.39       84.82      8.29 o 
   1  12   6        3.50        9.82      7.15 o 
   2  12   6      147.93      128.51     12.34 o 
   3  12   6        2.47        5.70      8.05 o 
   4  12   6      287.33      272.44     20.41 o 
   5  12   6       78.83       91.31     15.01 o 
  -6  13   6        6.98        5.69      9.75 o 
  -5  13   6      158.94      167.17     16.84 o 
  -4  13   6      270.58      258.72     18.75 o 
  -3  13   6      204.65      203.99     16.68 o 
  -2  13   6      233.86      268.85     18.16 o 
  -1  13   6       64.50       67.35      9.06 o 
   0  13   6      120.06      115.01     11.34 o 
   1  13   6       39.66       30.40      8.61 o 
   2  13   6        4.62        0.18      8.17 o 
   3  13   6      309.14      292.09     18.08 o 
   4  13   6        0.02       -5.94      9.78 o 
  -4  14   6       49.26       48.80     12.02 o 
  -3  14   6        0.34       -7.80      8.77 o 
  -2  14   6       20.95       16.73      9.99 o 
  -1  14   6       54.05       53.44      8.18 o 
   0  14   6      102.13      111.29     14.49 o 
   1  14   6       33.81       14.97      9.82 o 
   2  14   6       97.61       75.20     13.98 o 
  -2  15   6        6.19       -4.14     10.17 o 
  -1  15   6       50.36       36.93     17.28 o 
   0  15   6       10.62       22.63      9.36 o 
  -9   0   7     1163.94     1055.93     49.97 o 
  -7   0   7      625.00      650.70     24.19 o 
  -5   0   7      116.99      121.57     21.75 o 
  -3   0   7     3021.90     3240.03     84.14 o 
  -1   0   7      622.18      481.93     27.96 o 
   1   0   7      733.58      697.77     22.32 o 
   3   0   7      347.96      314.06     16.70 o 
   5   0   7      960.01      969.99     29.67 o 
   7   0   7     1883.97     2487.50     84.21 o 
 -10   1   7       32.70       26.60     12.12 o 
  -9   1   7       38.60       49.28      9.62 o 
  -8   1   7      115.80      143.04      9.95 o 
  -7   1   7       42.31       30.71      7.02 o 
  -6   1   7      110.85      116.21      7.94 o 
  -5   1   7      210.86      331.58     12.47 o 
  -4   1   7     1025.63      951.18     27.99 o 
  -3   1   7     1166.89     1059.40     28.81 o 
  -2   1   7       10.01        8.38      7.32 o 
  -1   1   7      292.94      318.84     16.50 o 
   0   1   7        2.90       -7.05      7.95 o 
   1   1   7        3.85       -4.10      4.24 o 
   2   1   7     2517.65     2478.88     34.93 o 
   3   1   7      211.52      221.11     10.08 o 
   4   1   7     1033.94     1148.83     22.25 o 
   5   1   7       19.79       45.53      6.73 o 
   6   1   7       25.85       29.95      8.61 o 
   7   1   7      214.07      201.84     18.18 o 
   8   1   7      358.52      350.01     23.52 o 
 -10   2   7       21.62       36.63     13.00 o 
  -9   2   7      353.60      388.98     18.03 o 
  -8   2   7        3.09       -4.22      6.95 o 
  -7   2   7       17.66       16.94      5.93 o 
  -6   2   7       34.05       16.05      5.72 o 
  -5   2   7      171.01      246.29     10.93 o 
  -4   2   7       43.47       45.07      8.23 o 
  -3   2   7     1416.36     1419.53     29.23 o 
  -2   2   7      967.24      926.85     27.13 o 
  -1   2   7       93.88       52.30      9.39 o 
   0   2   7     2559.08     2583.58     40.30 o 
   1   2   7     1984.05     1761.58     27.05 o 
   2   2   7       20.36       27.03      5.55 o 
   3   2   7     1075.72     1040.16     20.52 o 
   4   2   7      679.35      736.54     17.54 o 
   5   2   7      441.44      450.25     14.30 o 
   6   2   7       72.20       86.13     10.11 o 
   7   2   7      210.91      249.67     18.06 o 
   8   2   7      111.21      115.61     23.80 o 
 -10   3   7      435.51      437.88     37.85 o 
  -9   3   7       10.93        7.75      7.72 o 
  -8   3   7      545.85      534.47     25.43 o 
  -7   3   7       31.81       26.77      7.38 o 
  -6   3   7      402.87      478.57     14.41 o 
  -5   3   7      129.89      266.05     14.63 o 
  -4   3   7      413.17      457.18     16.63 o 
  -3   3   7      505.71      474.47     17.09 o 
  -2   3   7     2849.37     2715.53     44.62 o 
  -1   3   7       24.61       31.33      8.65 o 
   0   3   7     1746.04     1594.83     28.14 o 
   1   3   7       39.66       63.93      8.08 o 
   2   3   7      941.93      886.67     21.98 o 
   3   3   7       31.02       27.24      7.36 o 
   4   3   7       78.79       63.06     12.04 o 
   5   3   7        3.49        8.00      9.58 o 
   6   3   7     1229.51     1502.22     76.77 o 
   7   3   7       45.72       38.68     11.11 o 
   8   3   7      296.56      287.53     32.65 o 
 -10   4   7        0.00       -7.55      8.53 o 
  -9   4   7       56.13       55.22     15.42 o 
  -8   4   7        0.72       -2.87      6.60 o 
  -7   4   7      726.62      684.15     18.15 o 
  -6   4   7      183.31      184.54      9.92 o 
  -5   4   7      635.02      613.66     15.78 o 
  -4   4   7      172.24      185.23     12.36 o 
  -3   4   7        9.40       16.40      7.31 o 
  -2   4   7       82.63      145.76     13.60 o 
  -1   4   7        1.96       12.53     13.50 o 
   0   4   7       24.37       34.72      9.16 o 
   1   4   7     2113.12     2018.37     35.86 o 
   2   4   7      246.49      228.76     12.12 o 
   3   4   7     3158.13     3143.65     50.98 o 
   4   4   7       78.66       78.10     11.12 o 
   5   4   7      200.49      200.74     16.01 o 
   6   4   7      101.15       89.04     33.41 o 
   7   4   7        0.94       11.25     16.79 o 
   8   4   7       72.76       93.76     14.83 o 
 -10   5   7      237.91      243.00     15.97 o 
  -9   5   7        9.26        0.34      7.98 o 
  -8   5   7      568.20      596.27     21.18 o 
  -7   5   7       45.97       55.34      8.82 o 
  -6   5   7       30.55       18.13      6.39 o 
  -5   5   7        1.56       45.18      6.54 o 
  -4   5   7     1009.32      985.48     23.56 o 
  -3   5   7     1394.29     1354.89     28.50 o 
  -2   5   7      571.99      557.15     17.93 o 
  -1   5   7       34.76       31.09      7.82 o 
   0   5   7     1697.78     1407.11     29.87 o 
   1   5   7     1928.50     1943.71     35.25 o 
   2   5   7      727.28      704.93     20.13 o 
   3   5   7        2.86        5.51      6.70 o 
   4   5   7      134.98      159.36     14.58 o 
   5   5   7      221.85      247.20     17.48 o 
   6   5   7      527.30      624.25     26.99 o 
   7   5   7       26.05       32.75     11.24 o 
   8   5   7       33.42       50.33     13.05 o 
 -10   6   7        5.45        4.12      8.69 o 
  -9   6   7      237.63      225.94     24.62 o 
  -8   6   7        0.41      -10.54      7.75 o 
  -7   6   7      780.94      802.99     44.91 o 
  -6   6   7      272.92      260.42     28.69 o 
  -5   6   7      339.76      374.04     20.99 o 
  -4   6   7        3.31       15.08      6.90 o 
  -3   6   7     1354.99     1283.66     53.54 o 
  -2   6   7        0.45       -1.20      6.70 o 
  -1   6   7     1921.75     1982.47     36.51 o 
   0   6   7      964.13     1024.27     25.15 o 
   1   6   7      617.48      610.30     23.76 o 
   2   6   7       13.63       10.76      6.68 o 
   3   6   7       42.28       35.70      8.16 o 
   4   6   7       17.55        4.58      8.51 o 
   5   6   7      328.17      322.79     20.06 o 
   6   6   7       85.00       78.20     13.15 o 
   7   6   7      381.34      425.97     39.69 o 
  -9   7   7       26.04        8.43      9.75 o 
  -8   7   7      209.52      221.93     16.80 o 
  -7   7   7      188.18      186.70     15.65 o 
  -6   7   7     2101.68     2358.18     53.00 o 
  -5   7   7        4.13       52.27      8.13 o 
  -4   7   7      104.60      117.05     10.05 o 
  -3   7   7        0.98       -0.93      6.07 o 
  -2   7   7       84.54       98.60      9.81 o 
  -1   7   7       61.21       51.73     12.25 o 
   0   7   7      192.11      166.26     11.76 o 
   1   7   7       14.73       27.95      6.66 o 
   2   7   7      761.18      752.35     21.41 o 
   3   7   7        5.93       -2.03      7.76 o 
   4   7   7     1405.52     1433.65     40.61 o 
   5   7   7       61.20       34.46     15.04 o 
   6   7   7       59.16       54.97     12.33 o 
   7   7   7        7.19        6.02     11.24 o 
  -9   8   7      341.40      342.57     38.77 o 
  -8   8   7       84.58       63.00     12.21 o 
  -7   8   7      133.08      109.56     13.57 o 
  -6   8   7      153.60      183.92     15.47 o 
  -5   8   7       98.28      164.61     18.77 o 
  -4   8   7      272.63      285.80     13.64 o 
  -3   8   7      860.27      783.87     21.52 o 
  -2   8   7        0.56       -0.61      6.65 o 
  -1   8   7      253.84      248.62     13.27 o 
   0   8   7        5.82        0.69      9.75 o 
   1   8   7      142.00      110.64      9.21 o 
   2   8   7       24.50       28.67      7.70 o 
   3   8   7        1.23        1.72      7.48 o 
   4   8   7       57.66       58.13     14.18 o 
   5   8   7      183.96      175.26     18.34 o 
   6   8   7        1.03        4.95     16.43 o 
  -8   9   7      192.48      188.78     16.85 o 
  -7   9   7        3.64       10.38     15.20 o 
  -6   9   7      417.16      406.26     21.21 o 
  -5   9   7        9.26       12.83     13.78 o 
  -4   9   7      831.15      837.69     22.77 o 
  -3   9   7       55.32       60.55     11.97 o 
  -2   9   7      488.06      524.41     17.96 o 
  -1   9   7        7.76        7.81      6.76 o 
   0   9   7      371.67      320.98     19.59 o 
   1   9   7     1509.36     1353.75     26.84 o 
   2   9   7      201.08      167.93     15.14 o 
   3   9   7        1.13       -0.64      8.12 o 
   4   9   7      194.53      220.38     21.58 o 
   5   9   7       22.17       30.98     10.75 o 
   6   9   7       28.19       43.53     12.44 o 
  -8  10   7       57.90       57.03     12.43 o 
  -7  10   7      211.67      205.37     17.57 o 
  -6  10   7        1.21       -1.67      9.39 o 
  -5  10   7      201.13      220.94     16.89 o 
  -4  10   7        5.19       -1.03      8.40 o 
  -3  10   7       32.07       33.27      7.38 o 
  -2  10   7        7.13       15.41      7.14 o 
  -1  10   7        8.39        7.51      6.55 o 
   0  10   7       24.76       19.88     12.16 o 
   1  10   7      214.93      236.63     12.36 o 
   2  10   7      115.82      111.85     15.41 o 
   3  10   7      485.37      475.23     23.84 o 
   4  10   7       20.30       16.12      9.78 o 
   5  10   7      108.90       96.94     15.14 o 
  -7  11   7       16.21       28.32     13.65 o 
  -6  11   7       94.77      105.29     14.00 o 
  -5  11   7      329.15      318.91     19.92 o 
  -4  11   7        1.53      -10.83      8.58 o 
  -3  11   7       13.29       15.85      7.43 o 
  -2  11   7      671.18      629.84     20.16 o 
  -1  11   7        7.24        1.81      6.56 o 
   0  11   7       19.56       28.85      6.92 o 
   1  11   7      132.69      136.12     12.93 o 
   2  11   7      103.51       93.82     11.99 o 
   3  11   7       13.42       -1.13      8.73 o 
   4  11   7       11.85       17.21     10.01 o 
   5  11   7        1.86       11.15     10.70 o 
  -6  12   7       57.25       63.16     13.17 o 
  -5  12   7      328.48      343.48     21.53 o 
  -4  12   7        0.65       -9.51      8.76 o 
  -3  12   7      177.99      179.40     17.55 o 
  -2  12   7       17.38       16.12      7.52 o 
  -1  12   7      128.20      119.82     11.18 o 
   0  12   7      389.68      362.72     14.94 o 
   1  12   7      326.23      320.44     17.83 o 
   2  12   7       10.89        1.78     10.61 o 
   3  12   7      355.05      339.24     23.33 o 
   4  12   7      166.03      155.93     17.68 o 
  -5  13   7       11.77       13.88     10.86 o 
  -4  13   7      272.20      219.67     18.77 o 
  -3  13   7       41.20       43.95     26.01 o 
  -2  13   7      127.67      128.76     15.57 o 
  -1  13   7       59.04       57.07      8.70 o 
   0  13   7       24.16       27.77      9.03 o 
   1  13   7       18.80       11.09      8.69 o 
   2  13   7      402.25      429.20     20.85 o 
   3  13   7        9.37       16.99     10.76 o 
  -3  14   7      171.14      226.58     19.31 o 
  -2  14   7        2.79        1.78     18.28 o 
  -1  14   7      131.67      149.60     11.15 o 
   0  14   7       57.36       52.50     10.81 o 
   1  14   7        5.26       -9.39      8.09 o 
 -10   0   8      494.29      403.27     35.89 o 
  -8   0   8       63.69       66.64     12.33 o 
  -6   0   8      315.25      354.16     27.63 o 
  -4   0   8     3668.40     3824.01     99.28 o 
  -2   0   8      329.03      362.68     27.10 o 
   0   0   8      380.93      398.37     17.75 o 
   2   0   8     1414.25     1411.60     35.56 o 
   4   0   8      779.78      837.78     27.81 o 
   6   0   8      753.87      943.96     36.12 o 
 -10   1   8        5.86        5.93     11.08 o 
  -9   1   8      241.58      225.09     14.93 o 
  -8   1   8      142.08      142.45     10.57 o 
  -7   1   8     1908.02     1921.70     32.55 o 
  -6   1   8      157.46      174.81     10.68 o 
  -5   1   8      861.99      754.81     25.98 o 
  -4   1   8      250.20      301.26     38.44 o 
  -3   1   8      206.24      169.50     14.65 o 
  -2   1   8       84.86       85.48     13.91 o 
  -1   1   8      586.50      655.35     24.47 o 
   0   1   8      168.60      189.85     18.87 o 
   1   1   8     1705.80     1641.60     39.48 o 
   2   1   8       13.48       20.92      6.00 o 
   3   1   8     1405.22     1393.19     25.43 o 
   4   1   8       37.00       49.57      7.31 o 
   5   1   8       41.40       18.29      6.70 o 
   6   1   8       67.16       79.23     10.52 o 
   7   1   8      398.13      420.98     35.50 o 
 -10   2   8       48.21       73.84     19.90 o 
  -9   2   8        2.91        3.08      8.35 o 
  -8   2   8      408.70      450.58     18.80 o 
  -7   2   8        3.75       -3.59      6.91 o 
  -6   2   8     1066.65     1027.74     22.39 o 
  -5   2   8      140.12      103.54     17.21 o 
  -4   2   8      412.31      511.96     18.86 o 
  -3   2   8      154.93      179.61     24.23 o 
  -2   2   8     1063.29     1014.67     30.19 o 
  -1   2   8      888.22      901.24     28.32 o 
   0   2   8      678.57      663.39     18.27 o 
   1   2   8        0.18       -3.89      4.67 o 
   2   2   8     1751.46     1708.31     33.74 o 
   3   2   8     1712.47     1691.44     33.63 o 
   4   2   8      468.63      465.60     17.55 o 
   5   2   8       15.89       24.58     12.75 o 
   6   2   8      206.34      202.46     17.10 o 
   7   2   8      251.14      269.33     19.66 o 
 -10   3   8        0.69        1.33      8.91 o 
  -9   3   8      197.38      177.43     14.01 o 
  -8   3   8       10.79       24.11      8.80 o 
  -7   3   8        2.75       -0.29      7.57 o 
  -6   3   8      700.67      694.42     21.94 o 
  -5   3   8      258.97      272.14     14.71 o 
  -4   3   8      102.06      177.01     25.71 o 
  -3   3   8      986.29      945.93     25.24 o 
  -2   3   8       33.04       22.86      9.58 o 
  -1   3   8       20.29       35.73     10.33 o 
   0   3   8      301.55      257.55     28.85 o 
   1   3   8       51.19       36.74      7.97 o 
   2   3   8       49.92       46.74      8.44 o 
   3   3   8      409.72      386.84     16.13 o 
   4   3   8        0.85       15.31      7.66 o 
   5   3   8      523.45      595.39     25.85 o 
   6   3   8        1.59        4.38      9.39 o 
   7   3   8      161.25      187.42     21.55 o 
 -10   4   8       81.13      108.34     23.79 o 
  -9   4   8       67.63       48.44     10.02 o 
  -8   4   8     1002.37     1091.21     34.14 o 
  -7   4   8       41.71       35.42     15.88 o 
  -6   4   8      354.62      367.17     13.97 o 
  -4   4   8      199.36      314.39     15.74 o 
  -3   4   8       74.85       77.45     10.27 o 
  -2   4   8      471.81      485.49     37.27 o 
  -1   4   8       29.68       21.59     11.70 o 
   0   4   8     1195.71     1233.08     33.63 o 
   1   4   8        7.67        5.39      6.42 o 
   2   4   8      709.11      674.09     20.39 o 
   3   4   8       27.93       26.92      8.20 o 
   4   4   8      164.31      181.42     12.55 o 
   5   4   8        4.37       -4.44      8.71 o 
   6   4   8       19.52        6.57      9.78 o 
   7   4   8        9.96       30.76     11.61 o 
  -9   5   8       36.17       26.66     11.26 o 
  -8   5   8        1.16      -13.16      8.77 o 
  -7   5   8      289.25      293.94     19.19 o 
  -6   5   8      139.20      174.70     14.19 o 
  -5   5   8        3.50       16.62      7.86 o 
  -4   5   8       87.89       80.00     10.07 o 
  -3   5   8     1314.61     1208.14     33.27 o 
  -2   5   8      132.75      149.41     16.44 o 
  -1   5   8      608.37      578.91     29.89 o 
   0   5   8      681.89      721.21     25.40 o 
   1   5   8        5.10        1.93      6.55 o 
   2   5   8      781.45      714.70     23.86 o 
   3   5   8      429.99      432.66     17.38 o 
   4   5   8      220.29      212.76     16.76 o 
   5   5   8      403.91      454.24     24.02 o 
   6   5   8       11.06       16.93      9.83 o 
   7   5   8      129.11      159.39     21.45 o 
  -9   6   8        1.42       -8.59     11.90 o 
  -8   6   8       86.29      121.93     14.95 o 
  -7   6   8      101.79       71.74     13.20 o 
  -6   6   8        3.89       -7.39     12.66 o 
  -5   6   8      157.43      149.16     13.30 o 
  -4   6   8        3.76       13.18      7.52 o 
  -3   6   8       75.29       73.54     15.59 o 
  -2   6   8      335.02      348.50     16.17 o 
  -1   6   8      648.36      682.41     22.01 o 
   0   6   8        6.38        8.08      8.62 o 
   1   6   8      106.78       98.18     10.23 o 
   2   6   8       83.96      104.71     10.36 o 
   3   6   8      313.98      299.23     17.96 o 
   4   6   8      567.80      546.44     25.12 o 
   5   6   8        3.29       13.70     10.41 o 
   6   6   8      423.87      448.76     24.87 o 
  -9   7   8      150.89      126.65     22.94 o 
  -8   7   8        0.02       -3.14     13.19 o 
  -7   7   8     1195.52     1099.80     60.88 o 
  -6   7   8       26.40       21.91     10.35 o 
  -5   7   8        9.05       -5.64      7.85 o 
  -4   7   8        7.18        5.85      7.21 o 
  -3   7   8       16.60       12.06      7.82 o 
  -2   7   8        2.33       -0.86      7.02 o 
  -1   7   8      620.25      619.08     21.02 o 
   0   7   8       62.71       54.96      9.54 o 
   1   7   8       32.13       27.19      7.51 o 
   2   7   8        1.00        2.37      6.89 o 
   3   7   8      319.93      342.35     20.54 o 
   4   7   8        0.12        2.61      9.14 o 
   5   7   8       43.20       28.99     11.64 o 
   6   7   8        6.80       -0.91     10.62 o 
  -8   8   8      152.07      125.78     24.72 o 
  -7   8   8        0.14       -5.91      8.94 o 
  -6   8   8       28.80       49.44     11.96 o 
  -5   8   8       24.72       26.56     15.60 o 
  -4   8   8      846.80      850.33     43.68 o 
  -3   8   8       53.35       47.60     10.15 o 
  -2   8   8      809.48      817.24     23.47 o 
  -1   8   8      293.19      301.17     16.54 o 
   0   8   8       16.43       19.37      7.17 o 
   1   8   8      191.35      181.36     12.31 o 
   2   8   8        3.03        1.14      6.58 o 
   3   8   8       77.74       64.28     12.32 o 
   4   8   8      541.41      506.98     25.33 o 
   5   8   8        0.01        4.51     10.29 o 
   6   8   8      436.26      410.23     25.31 o 
  -8   9   8        3.71       -2.59      9.78 o 
  -7   9   8      206.39      181.24     17.62 o 
  -6   9   8       19.63       22.46     11.44 o 
  -5   9   8       11.48       41.59     11.64 o 
  -4   9   8      302.51      316.79     20.09 o 
  -3   9   8      118.34      121.19     28.74 o 
  -2   9   8        0.21       10.06      7.46 o 
  -1   9   8      256.30      239.60     17.05 o 
   0   9   8      500.46      448.58     15.88 o 
   1   9   8        3.33        3.76      6.58 o 
   2   9   8       48.97       72.20     12.36 o 
   3   9   8      311.93      341.47     21.49 o 
   4   9   8       46.85       45.73     19.76 o 
   5   9   8      361.71      353.29     23.96 o 
  -7  10   8       43.28       47.14     12.82 o 
  -6  10   8      239.62      232.83     19.53 o 
  -5  10   8        3.97        9.65     24.13 o 
  -4  10   8        9.60        1.53      9.83 o 
  -3  10   8        8.33       -2.74      6.49 o 
  -2  10   8      173.29      181.01     13.09 o 
  -1  10   8      274.80      273.80     15.31 o 
   0  10   8      281.58      320.76     14.18 o 
   1  10   8        0.50       -6.07      6.38 o 
   2  10   8      370.80      336.75     21.10 o 
   3  10   8        8.31        4.63      9.39 o 
   4  10   8       67.32       69.43     13.49 o 
  -6  11   8        7.68       11.46     11.41 o 
  -5  11   8      536.89      519.82     26.39 o 
  -4  11   8       32.50       23.37     11.61 o 
  -3  11   8      669.20      657.14     31.72 o 
  -2  11   8      126.35      125.81     11.90 o 
  -1  11   8      155.72      129.83     12.08 o 
   0  11   8       41.02       31.91      8.04 o 
   1  11   8      214.67      225.65     16.01 o 
   2  11   8        6.63       11.88      9.46 o 
   3  11   8      127.91      139.62     16.82 o 
  -5  12   8        9.58       -0.96     11.03 o 
  -4  12   8        0.83       48.04     12.39 o 
  -3  12   8        2.76       -1.00      9.76 o 
  -2  12   8      226.33      217.77     14.43 o 
  -1  12   8       52.38       69.34     10.76 o 
   0  12   8      165.12      172.14     26.26 o 
   1  12   8       11.73        6.40      8.62 o 
   2  12   8      418.39      394.18     26.24 o 
  -3  13   8      175.10      136.02     27.27 o 
  -2  13   8        2.74       -5.96     10.92 o 
  -1  13   8       18.13       31.13      8.09 o 
   0  13   8      167.34      115.34     15.64 o 
   1  13   8      397.16      389.19     28.67 o 
  -9   0   9       50.73       45.67     18.57 o 
  -7   0   9      521.58      525.68     34.11 o 
  -5   0   9     4561.39     4441.51    115.47 o 
  -1   0   9        8.76      -16.26     12.56 o 
   1   0   9       82.09       95.16     25.45 o 
   3   0   9       27.62       53.26     10.72 o 
   5   0   9      593.43      682.94     27.13 o 
  -9   1   9        2.35       -2.12      7.93 o 
  -8   1   9      220.38      218.95     14.66 o 
  -7   1   9       16.53       23.16     10.85 o 
  -6   1   9      598.48      584.25     33.25 o 
  -5   1   9       55.84       49.97     11.65 o 
  -2   1   9      577.87      585.85     33.48 o 
  -1   1   9     1239.79     1218.46     35.50 o 
   0   1   9      278.62      300.92     12.55 o 
   1   1   9       64.36       96.30      8.13 o 
   2   1   9        5.32        3.90      6.82 o 
   3   1   9      103.20      108.32     20.78 o 
   4   1   9       14.58       15.93      8.00 o 
   5   1   9      211.14      245.53     14.61 o 
   6   1   9      196.24      178.58     17.08 o 
  -9   2   9      160.21      173.35     14.39 o 
  -8   2   9      137.14      174.06     22.87 o 
  -7   2   9      112.38      122.47     11.71 o 
  -6   2   9        0.09      -13.07     10.61 o 
  -5   2   9      847.39      828.75     29.51 o 
  -4   2   9      155.72      192.68     16.15 o 
  -3   2   9       13.68       41.06     11.43 o 
  -2   2   9     1462.83     1520.63     40.14 o 
  -1   2   9      239.58      234.94     17.62 o 
   0   2   9       94.41       68.22      9.44 o 
   1   2   9      216.90      227.63     13.44 o 
   2   2   9     1943.31     1795.19     36.02 o 
   3   2   9        4.58        1.39      7.32 o 
   4   2   9       53.96       53.17      9.55 o 
   5   2   9      254.68      268.50     15.18 o 
   6   2   9      320.82      367.91     25.51 o 
  -9   3   9       53.32       45.59     17.78 o 
  -8   3   9       37.25       32.16     11.80 o 
  -7   3   9        9.76       14.56      7.46 o 
  -6   3   9     1414.97     1358.48     32.77 o 
  -5   3   9      106.20      107.34     11.95 o 
  -4   3   9     1324.93     1273.76     36.43 o 
  -3   3   9      148.78      134.27     14.87 o 
  -2   3   9       94.20       89.33     20.89 o 
  -1   3   9        2.07       -5.56      9.19 o 
   0   3   9      325.23      286.72     14.85 o 
   1   3   9      107.13       86.39     10.20 o 
   2   3   9       78.43       88.52     12.78 o 
   3   3   9       50.41       41.66      8.98 o 
   4   3   9      461.66      490.24     19.15 o 
   5   3   9        0.32       -0.51      9.82 o 
   6   3   9       69.82       64.15     13.59 o 
  -9   4   9      315.05      312.58     31.60 o 
  -8   4   9        1.51       10.64     15.47 o 
  -7   4   9      627.34      608.04     54.23 o 
  -6   4   9        4.77       -3.60      7.78 o 
  -5   4   9       89.31       93.09     15.96 o 
  -4   4   9      318.91      272.45     27.06 o 
  -3   4   9      983.79     1287.10     31.55 o 
  -2   4   9      313.35      299.92     18.80 o 
  -1   4   9     2759.80     2625.16    123.64 o 
   0   4   9        6.54       15.17      7.59 o 
   1   4   9      117.23       97.50     10.23 o 
   2   4   9      292.59      296.08     15.18 o 
   3   4   9      262.87      248.39     14.92 o 
   4   4   9       54.33       63.92     11.79 o 
   5   4   9        1.72        6.90      9.81 o 
   6   4   9        2.78        4.68      9.94 o 
  -9   5   9       11.90        2.64     14.87 o 
  -8   5   9       74.36       59.42     18.77 o 
  -7   5   9        4.99       22.56     12.63 o 
  -6   5   9      295.66      286.01     16.62 o 
  -5   5   9      117.29      129.01     12.35 o 
  -4   5   9      258.88      278.30     23.12 o 
  -3   5   9       89.30      133.85     13.62 o 
  -2   5   9       74.58       65.79     12.28 o 
  -1   5   9      456.72      431.26     21.51 o 
   0   5   9      555.54      598.49     20.13 o 
   1   5   9      250.20      258.73     14.50 o 
   2   5   9       90.05       91.80     12.99 o 
   3   5   9      320.80      301.20     16.16 o 
   4   5   9      745.61      681.89     28.68 o 
   5   5   9      134.12      140.66     16.06 o 
   6   5   9      185.26      158.91     17.38 o 
  -8   6   9       40.97       19.24     12.53 o 
  -7   6   9      415.43      427.14     25.05 o 
  -6   6   9        0.63       -0.21     10.83 o 
  -5   6   9      393.76      395.77     24.48 o 
  -4   6   9        3.01       15.04     10.62 o 
  -3   6   9      305.94      354.32     20.12 o 
  -2   6   9      301.82      334.92     17.29 o 
  -1   6   9      239.98      235.09     27.56 o 
   0   6   9      126.31      139.56     13.38 o 
   1   6   9       30.08       36.04      8.68 o 
   2   6   9      656.03      585.80     22.69 o 
   3   6   9      751.66      730.10     29.62 o 
   4   6   9        1.88        8.56      9.56 o 
   5   6   9      391.33      371.77     42.34 o 
  -8   7   9      825.39      759.46     40.22 o 
  -7   7   9        4.79       -8.15     10.53 o 
  -6   7   9       33.04       47.49     14.11 o 
  -5   7   9       17.94       28.35      9.22 o 
  -4   7   9       23.70       54.34     13.27 o 
  -3   7   9      139.45      175.75     13.28 o 
  -2   7   9     1249.17     1196.29     30.53 o 
  -1   7   9      105.53      104.44     11.87 o 
   0   7   9      491.61      426.93     20.24 o 
   1   7   9       46.06       43.57     11.52 o 
   2   7   9      226.42      220.93     14.39 o 
   3   7   9        9.76       19.10     10.47 o 
   4   7   9      249.59      226.61     18.70 o 
   5   7   9        1.23        1.66      9.94 o 
  -7   8   9      183.57      154.58     17.75 o 
  -6   8   9       11.54       -2.08     12.56 o 
  -5   8   9      402.69      386.48     23.62 o 
  -4   8   9      508.49      479.77     20.98 o 
  -3   8   9       32.74      104.43     11.35 o 
  -2   8   9      136.48      134.94     12.95 o 
  -1   8   9      130.71      144.23     22.50 o 
   0   8   9        0.02        1.02      6.94 o 
   1   8   9       55.02       77.27     10.00 o 
   2   8   9        9.03       10.32      9.06 o 
   3   8   9      539.86      478.87     24.85 o 
   4   8   9       43.87       23.40     13.55 o 
  -7   9   9        0.29      -14.61      9.74 o 
  -6   9   9      213.66      204.62     18.95 o 
  -5   9   9      389.78      356.57     48.58 o 
  -4   9   9        9.47       -3.76      7.25 o 
  -3   9   9      110.15      138.98     12.74 o 
  -2   9   9      372.17      313.03     16.69 o 
  -1   9   9      157.99      124.97     12.25 o 
   0   9   9       10.40       10.63      7.29 o 
   1   9   9      412.25      393.61     18.81 o 
   2   9   9      114.67      116.59     14.58 o 
   3   9   9       98.67       59.53     12.54 o 
   4   9   9      326.89      323.87     23.03 o 
  -6  10   9        0.24      -15.62     10.41 o 
  -5  10   9       29.07       33.27     12.78 o 
  -4  10   9       70.13       92.56     23.17 o 
  -3  10   9       50.61       80.61     10.56 o 
  -2  10   9      131.00      115.19     15.64 o 
  -1  10   9      423.37      380.67     19.47 o 
   0  10   9       13.42       15.27      9.65 o 
   1  10   9      266.60      264.32     22.31 o 
   2  10   9       30.51       24.28     12.36 o 
   3  10   9        5.25        5.24      9.52 o 
  -5  11   9      125.52      113.59     20.92 o 
  -4  11   9      145.48      142.35     19.33 o 
  -3  11   9      244.13      275.62     16.32 o 
  -2  11   9       41.10       47.11     10.27 o 
  -1  11   9       11.64       -3.95      8.28 o 
   0  11   9      130.36      145.42     12.18 o 
   1  11   9       38.13       38.27     11.31 o 
   2  11   9      124.94      126.61     18.08 o 
  -3  12   9      114.68      100.39     16.20 o 
  -2  12   9       27.31       15.19      9.00 o 
  -1  12   9      167.92      167.68     12.75 o 
   0  12   9       27.66       16.38     16.59 o 
  -8   0  10       42.10       22.01     16.59 o 
  -6   0  10     1828.45     2059.04     72.97 o 
  -4   0  10       11.54       -7.80     13.81 o 
  -2   0  10       41.76      135.24     21.61 o 
   0   0  10     2064.13     1993.71     50.63 o 
   2   0  10      364.68      364.20     29.48 o 
   4   0  10      460.60      468.38     33.25 o 
  -9   1  10      192.36      186.46     26.18 o 
  -8   1  10       52.86       16.48     15.67 o 
  -7   1  10      144.04      157.20     20.76 o 
  -6   1  10       80.98       79.85     13.82 o 
  -5   1  10      242.70      227.41     18.60 o 
  -4   1  10        0.77        7.12     12.39 o 
  -3   1  10      237.55      294.39     26.24 o 
  -2   1  10      123.02      172.76     24.85 o 
  -1   1  10      121.13      119.87     21.25 o 
   0   1  10      338.74      356.67     17.54 o 
   1   1  10      368.51      387.98     17.29 o 
   2   1  10       19.85       17.86      8.43 o 
   3   1  10      104.56      105.81     11.52 o 
   4   1  10       53.84       66.33     14.03 o 
   5   1  10      359.97      349.77     17.80 o 
  -8   2  10      212.98      232.27     27.36 o 
  -7   2  10       33.79       21.29     12.15 o 
  -6   2  10      228.31      254.58     19.83 o 
  -5   2  10       25.25       15.60     11.55 o 
  -4   2  10      213.45      242.65     18.76 o 
  -3   2  10      426.10      428.51     24.19 o 
  -2   2  10       79.58       66.42     13.18 o 
  -1   2  10      111.02      119.90     15.12 o 
   0   2  10      148.54      157.59     12.56 o 
   1   2  10      405.32      366.24     17.01 o 
   2   2  10       32.57       22.38      8.54 o 
   3   2  10      427.27      415.55     18.08 o 
   4   2  10        8.83       10.40      8.41 o 
   5   2  10      360.26      411.06     23.54 o 
  -8   3  10        2.42        2.25     16.13 o 
  -7   3  10      295.31      218.48     19.07 o 
  -6   3  10        3.06       -7.60     10.41 o 
  -5   3  10      700.23      702.77     29.18 o 
  -4   3  10        1.01      -11.86      9.47 o 
  -3   3  10      116.13      163.82     16.15 o 
  -2   3  10       47.10       98.90     14.30 o 
  -1   3  10      839.55      769.54     29.61 o 
   0   3  10      646.78      569.04     20.21 o 
   1   3  10     1076.03     1105.84     28.72 o 
   2   3  10        4.43       -3.43      7.65 o 
   3   3  10      263.76      218.02     14.57 o 
   4   3  10       49.28       43.15      9.74 o 
   5   3  10       93.02       77.67     17.32 o 
  -8   4  10      115.64       73.96     21.22 o 
  -7   4  10      178.38      162.93     15.12 o 
  -6   4  10        2.91        1.43      9.62 o 
  -5   4  10       18.04       15.00     21.59 o 
  -4   4  10     1261.07     1203.20     37.51 o 
  -3   4  10      127.77      113.69     14.95 o 
  -2   4  10      731.95     1238.04     37.53 o 
  -1   4  10      179.51      194.99     19.30 o 
   0   4  10      587.35      524.62     19.91 o 
   1   4  10       53.55       51.69      9.74 o 
   2   4  10       10.30       27.88      8.96 o 
   3   4  10       40.95       27.98      9.84 o 
   4   4  10        2.46        9.18      9.77 o 
   5   4  10        1.64       -8.69     10.81 o 
  -8   5  10        4.01       -0.07     15.47 o 
  -7   5  10      171.30      156.10     19.10 o 
  -6   5  10        0.28       -2.03     12.55 o 
  -5   5  10      484.86      497.84     22.29 o 
  -4   5  10       13.63       17.48     10.34 o 
  -3   5  10      219.63      263.39     18.95 o 
  -2   5  10      243.34      279.19     55.26 o 
  -1   5  10      169.73      169.60     16.80 o 
   0   5  10      318.00      328.20     22.45 o 
   1   5  10       21.42       15.50      8.06 o 
   2   5  10       16.40       15.61      8.39 o 
   3   5  10      173.32      168.34     23.58 o 
   4   5  10      393.81      363.20     23.04 o 
  -7   6  10       23.86       25.23     28.69 o 
  -6   6  10      164.84      142.78     18.29 o 
  -5   6  10       71.52       58.04     11.49 o 
  -4   6  10     1210.11     1125.14     30.85 o 
  -3   6  10      375.51      365.92     23.63 o 
  -2   6  10      169.30      163.67     16.47 o 
  -1   6  10      117.10      104.49     14.37 o 
   0   6  10      223.34      259.15     15.23 o 
   1   6  10      518.87      456.30     19.31 o 
   2   6  10      618.27      550.19     22.60 o 
   3   6  10        0.51       -1.28      9.66 o 
   4   6  10      138.97      121.76     16.00 o 
  -7   7  10       22.92        8.37     13.90 o 
  -6   7  10        9.48        8.21     13.04 o 
  -5   7  10      314.18      389.15     19.38 o 
  -4   7  10        0.19        2.09      8.83 o 
  -3   7  10     1128.02     1042.47     30.11 o 
  -2   7  10       47.68       40.78     11.96 o 
  -1   7  10      293.84      237.02     18.69 o 
   0   7  10        7.45        1.76      7.46 o 
   1   7  10       72.89       59.77      9.85 o 
   2   7  10       81.64       75.36     12.95 o 
   3   7  10      104.20      110.04     21.58 o 
   4   7  10       13.89        8.75     11.23 o 
  -6   8  10      478.06      411.68     26.72 o 
  -5   8  10       13.99       15.52     12.85 o 
  -4   8  10      189.62      198.14     15.56 o 
  -3   8  10        6.71       14.45      9.11 o 
  -2   8  10       79.05       77.47     18.76 o 
  -1   8  10       16.66       32.80     11.41 o 
   0   8  10       54.21       68.69     12.71 o 
   1   8  10       43.31       32.24      9.45 o 
   2   8  10      106.15       83.03     23.83 o 
   3   8  10        4.63        0.19     10.22 o 
  -5   9  10      252.18      232.86     42.07 o 
  -4   9  10       31.87        6.20      9.31 o 
  -3   9  10      365.29      380.96     21.98 o 
  -2   9  10       14.74        0.80      8.32 o 
  -1   9  10       47.86       52.39     15.52 o 
   0   9  10       56.38       43.88      9.88 o 
   1   9  10      286.80      305.41     17.44 o 
   2   9  10       36.62       38.79     11.52 o 
  -4  10  10       96.13       94.79     17.91 o 
  -3  10  10      163.27      137.90     14.82 o 
  -2  10  10      474.30      512.17     22.34 o 
  -1  10  10       12.95       17.31      8.06 o 
   0  10  10      162.03      169.11     14.19 o 
   1  10  10       16.08        9.15     11.93 o 
  -7   0  11      407.98      496.73     39.00 o 
  -5   0  11       74.88      106.62     23.66 o 
  -3   0  11      183.91      166.44     25.65 o 
  -1   0  11      102.07      189.51     26.31 o 
   1   0  11     1117.34     1029.16     50.43 o 
   3   0  11      268.38      332.34     31.46 o 
  -7   1  11       14.07       10.95     12.22 o 
  -6   1  11      313.56      260.38     21.10 o 
  -5   1  11        0.09      -10.71     17.22 o 
  -4   1  11      465.90      430.22     26.97 o 
  -3   1  11       13.55       12.17     11.82 o 
  -2   1  11      658.89      724.59     31.02 o 
  -1   1  11      274.98      242.36     19.85 o 
   0   1  11      334.83      282.71     15.95 o 
   1   1  11       53.01       54.25     24.46 o 
   2   1  11      187.75      166.36     22.34 o 
   3   1  11       15.61       31.18     12.22 o 
   4   1  11      535.54      484.28     37.94 o 
  -7   2  11      187.70      128.89     17.64 o 
  -6   2  11        0.79        7.95     11.81 o 
  -5   2  11      266.64      296.63     53.11 o 
  -4   2  11      100.52      138.16     17.09 o 
  -3   2  11      657.39      618.26     28.98 o 
  -2   2  11       71.97       80.20     19.07 o 
  -1   2  11      531.27      513.62     26.08 o 
   0   2  11      156.06      154.84     13.17 o 
   1   2  11      307.47      315.79     17.01 o 
   2   2  11        0.56        7.11      8.23 o 
   3   2  11      280.03      262.76     15.99 o 
   4   2  11       66.94       74.88     11.38 o 
  -7   3  11        3.92        2.27     11.13 o 
  -6   3  11      129.95      101.08     16.09 o 
  -5   3  11       84.56       83.88     14.89 o 
  -4   3  11      100.31       90.00     16.03 o 
  -3   3  11      147.42      105.53     15.84 o 
  -2   3  11      188.78      216.53     40.95 o 
  -1   3  11       32.46       70.37     13.96 o 
   0   3  11      335.50      316.00     21.82 o 
   1   3  11      188.06      176.92     14.12 o 
   2   3  11      424.37      414.28     19.69 o 
   3   3  11        0.03      -11.87      7.91 o 
   4   3  11        0.90       17.82     11.78 o 
  -7   4  11       10.58       26.73     13.55 o 
  -6   4  11       29.74       18.05     16.69 o 
  -5   4  11      278.10      208.93     24.92 o 
  -4   4  11       10.10       38.84     13.00 o 
  -3   4  11      525.08      567.45     46.40 o 
  -2   4  11       71.58      101.25     15.22 o 
  -1   4  11      323.25      489.24     25.98 o 
   0   4  11       43.40       39.47     15.66 o 
   1   4  11      116.54      157.53     22.59 o 
   2   4  11        2.49        8.76      8.70 o 
   3   4  11       36.75       33.19     10.18 o 
  -7   5  11        0.01       -9.77     13.66 o 
  -6   5  11       86.64       82.98     19.36 o 
  -5   5  11        4.53      -15.40     10.67 o 
  -4   5  11      253.74      278.78     21.47 o 
  -3   5  11        5.13       -6.51     11.86 o 
  -2   5  11      235.43      190.13     18.00 o 
  -1   5  11        1.24       -0.78     15.76 o 
   0   5  11      259.67      239.72     15.89 o 
   1   5  11        1.00       -3.68      8.11 o 
   2   5  11      438.50      459.50     23.66 o 
   3   5  11      149.14      115.20     16.36 o 
  -6   6  11       38.01        8.14     11.25 o 
  -5   6  11      120.84      135.35     20.04 o 
  -4   6  11      137.54      162.42     17.94 o 
  -3   6  11       19.76       26.58     12.24 o 
  -2   6  11      235.73      277.28     20.51 o 
  -1   6  11       98.96      104.50     27.33 o 
   0   6  11       44.99       48.66     10.11 o 
   1   6  11      117.10      116.67     12.41 o 
   2   6  11       26.16       -0.99      8.61 o 
  -5   7  11        0.04        2.43     15.57 o 
  -4   7  11      391.82      384.40     29.30 o 
  -3   7  11        4.45       -2.88     10.42 o 
  -2   7  11      165.71      295.27     21.15 o 
  -1   7  11        2.15        1.53      7.46 o 
   0   7  11       27.36       40.34      9.93 o 
   1   7  11      137.09      129.11     13.22 o 
   2   7  11      144.52      174.77     17.89 o 
  -4   8  11        3.07        4.85      9.77 o 
  -3   8  11      100.71       92.58     13.77 o 
  -2   8  11        1.75       12.99     10.80 o 
  -1   8  11       53.93      100.71     11.96 o 
   0   8  11        3.63        7.82      7.95 o 
   1   8  11      464.65      420.06     20.57 o 
  -2   9  11       30.85       46.63     13.05 o 
  -1   9  11      136.77      153.39     14.34 o 
  -6   0  12       43.69       37.68     20.29 o 
  -4   0  12       11.22       26.57     18.84 o 
  -2   0  12      268.45      219.25     28.95 o 
   0   0  12      672.08      767.47     46.00 o 
   2   0  12       35.22       36.35     17.71 o 
  -6   1  12       12.62        4.33     12.58 o 
  -5   1  12       70.66       67.92     15.52 o 
  -4   1  12        8.32        9.79     13.37 o 
  -3   1  12      298.44      362.49     24.68 o 
  -2   1  12       20.80       19.86     13.24 o 
  -1   1  12      111.61      134.37     30.01 o 
   0   1  12       52.13       48.32     14.16 o 
   1   1  12       93.72       86.55     15.59 o 
   2   1  12       42.52       32.58     12.57 o 
  -6   2  12       64.67       35.97     28.85 o 
  -5   2  12        0.21        2.54     12.99 o 
  -4   2  12      191.97      192.91     19.95 o 
  -3   2  12       63.84       71.99     16.28 o 
  -2   2  12      317.69      317.11     33.45 o 
  -1   2  12        0.13        4.00      8.40 o 
   0   2  12      333.60      349.53     18.71 o 
   1   2  12       23.13       19.60     12.17 o 
   2   2  12      153.65      162.41     18.37 o 
  -5   3  12       28.46       12.05     12.95 o 
  -4   3  12       17.33       13.25     12.91 o 
  -3   3  12       87.73      123.56     18.44 o 
  -2   3  12       13.72        5.26     11.94 o 
  -1   3  12      747.74      821.61     26.70 o 
   0   3  12       36.96       23.47      9.44 o 
   1   3  12      250.61      252.46     16.89 o 
  -5   4  12       23.72       33.70     23.96 o 
  -4   4  12      325.43      399.84     26.17 o 
  -3   4  12        7.41       -3.04     11.31 o 
  -2   4  12      232.40      217.54     20.66 o 
  -1   4  12       10.01       29.59     12.33 o 
   0   4  12        1.15        6.06      8.47 o 
   1   4  12       39.13       36.70     10.40 o 
  -4   5  12       28.44       18.29     17.02 o 
  -3   5  12      125.30      116.29     34.11 o 
  -2   5  12       54.67       67.67     14.63 o 
  -1   5  12      310.84      361.67     19.22 o 
   0   5  12       66.39       74.20     11.65 o 
  -3   6  12        8.07       12.83     12.27 o 
  -2   6  12      175.93      163.07     21.42 o 
  -1   6  12        0.80       -1.39      8.22 o 
                                                 
